# Supplementary material for: Transcriptome coexpression map of human embryonic stem cells
Source: BMC Genomics. 2006 May 2;7:103. doi: 10.1186/1471-2164-7-103 (PMC1523211; doi:10.1186/1471-2164-7-103)
Supplement: Additional File 9 — Supplementary Table S4 (Supplementary Table S4 GO terms of each domain in ES.xls). Gene Ontology terms associated with each coexpression chromosomal domains identified in ES (Fisher P ≤ 0.05). [file 1471-2164-7-103-S9.xls]

## Sheet: table_ES_TCS03-GO_table
GeneID	GeneSymbol	Chrom	Chrom_Pos	Coexpression Index (ES)	Coexpression Index (EB)	Domain Gene (GeneID)	Biological Process	Mol Function	Cellular Compoment
54707	FLJ10349	1	26886768	0.355	-0.083	55057; 257101; 79727; 79947; 3151; 6195; 8289; 55650; 84243; 2810; 54707; 63906; 8431; 10726; 56927; 126695; 401945; 115572; 6548; 23038; 84065	regulation of transcription, DNA-dependent(GO:0006355); biological_process unknown(GO:0000004);	DNA binding(GO:0003677);	nucleus(GO:0005634); integral to membrane(GO:0016021);
63906	FLJ12455	1	26901121	0.315	0.032	257101; 79727; 79947; 3151; 6195; 8289; 55650; 84243; 2810; 54707; 63906; 8431; 10726; 56927; 126695; 401945; 115572; 6548; 23038; 84065; 84958	regulation of transcription, DNA-dependent(GO:0006355); biological_process unknown(GO:0000004);	DNA binding(GO:0003677);	nucleus(GO:0005634); integral to membrane(GO:0016021);
10726	NUDC	1	26932365	0.359	-0.099	79947; 3151; 6195; 8289; 55650; 84243; 2810; 54707; 63906; 8431; 10726; 56927; 126695; 401945; 115572; 6548; 23038; 84065; 84958; 9064; 8547	biological_process unknown(GO:0000004);	transferase activity(GO:0016740); DNA binding(GO:0003677);	nucleus(GO:0005634); integral to membrane(GO:0016021);
26009	ZZZ3	1	77742210	0.314	0.111	34; 5876; 4438; 127247; 256435; 57460; 81849; 256483; 10026; 26289; 26009; 23032; 374986; 374987; 91624; 8880; 11080; 54810; 149047; 5737; 10964			cytoplasm(GO:0005737);
2730	GCLM	1	94064610	0.325	0.18	2672; 7813; 6125; 22823; 50999; 90673; 1810; 54874; 8412; 30836; 2730; 24; 9411; 5825; 2152; 400763; 126969; 1266; 199857; 148534; 25950			integral to membrane(GO:0016021); membrane(GO:0016020);
5825	ABCD3	1	94596031	0.372	0.226	22823; 50999; 90673; 1810; 54874; 8412; 30836; 2730; 24; 9411; 5825; 2152; 400763; 126969; 1266; 199857; 148534; 25950; 58155; 1806; 51375			integral to membrane(GO:0016021); membrane(GO:0016020);
1901	EDG1	1	101414596	0.314	0.047	54482; 127495; 1629; 8634; 8556; 54112; 7412; 2135; 148867; 51611; 1901; 391062; 1301; 55599; 280; 279; 276; 401500; 389028; 126987; 55170		transferase activity(GO:0016740); hydrolase activity(GO:0016787);
55599	FLJ25070	1	103780619	0.308	0.061	8634; 8556; 54112; 7412; 2135; 148867; 51611; 1901; 391062; 1301; 55599; 280; 279; 276; 401500; 389028; 126987; 55170; 22854; 10451; 29957		hydrolase activity(GO:0016787); calcium ion binding(GO:0005509);
515	ATP5F1	1	111703807	0.301	-0.077	55791; 128338; 10390; 79961; 1117; 149620; 27159; 128344; 5016; 79084; 515; 128346; 57413; 140; 5906; 55924; 11218; 3752; 55917; 10383; 7482			extracellular space(GO:0005615);
64216	TFB2M	1	243029908	0.303	0.009	159; 257044; 51029; 116228; 3192; 80313; 84288; 339531; 64754; 57464; 64216; 163882; 85443; 51097; 25909; 57116; 90333; 93474; 79862; 7678; 317705	regulation of transcription, DNA-dependent(GO:0006355);		transcription factor complex(GO:0005667);
51454	GULP1	2	188983087	0.324	0.263	129401; 91752; 285135; 401025; 55854; 3685; 165215; 151112; 10203; 7035; 51454; 116093; 1281; 1290; 84128; 30061; 54529; 23279; 64172; 94101; 5378
3336	HSPE1	2	198190625	0.321	0.073	57520; 284992; 200624; 91531; 9330; 80055; 91526; 23451; 80219; 3329; 3336; 25843; 130132; 92935; 66037; 5334; 23314; 150538; 145567; 57582; 205327
93622	LOC93622	4	6793794	0.333	-0.096	10141; 132884; 2121; 1400; 152789; 285484; 7466; 5522; 23324; 93621; 93622; 6286; 114932; 55330; 57533; 257236; 93624; 80273; 401119; 57537; 60312
27068	PPA2	4	106648323	0.323	0.124	7323; 150159; 133308; 56898; 1062; 6870; 23333; 80319; 390732; 54790; 27068; 54848; 401147; 57117; 79807; 255743; 93627; 9255; 27123; 9061; 166929
57117	LOC57117	4	106961388	0.467	0.067	56898; 1062; 6870; 23333; 80319; 390732; 54790; 27068; 54848; 401147; 57117; 79807; 255743; 93627; 9255; 27123; 9061; 166929; 113612; 3033; 51176
93627	MGC16169	4	107324843	0.433	0.134	23333; 80319; 390732; 54790; 27068; 54848; 401147; 57117; 79807; 255743; 93627; 9255; 27123; 9061; 166929; 113612; 3033; 51176; 285456; 6164; 58505
9255	SCYE1	4	107595278	0.321	-0.023	80319; 390732; 54790; 27068; 54848; 401147; 57117; 79807; 255743; 93627; 9255; 27123; 9061; 166929; 113612; 3033; 51176; 285456; 6164; 58505; 64850
27123	DKK2	4	108200564	0.304	0.156	390732; 54790; 27068; 54848; 401147; 57117; 79807; 255743; 93627; 9255; 27123; 9061; 166929; 113612; 3033; 51176; 285456; 6164; 58505; 64850; 84570
166929	MGC26963	4	109172033	0.322	-0.194	27068; 54848; 401147; 57117; 79807; 255743; 93627; 9255; 27123; 9061; 166929; 113612; 3033; 51176; 285456; 6164; 58505; 64850; 84570; 10427; 55013
3673	ITGA2	5	52321013	0.312	-0.13	10605; 23530; 2255; 10884; 348980; 133418; 79668; 3670; 53918; 3672; 3673; 4338; 10468; 4724; 54622; 4943; 8988; 112574; 153134; 11082; 3003
4338	MOCS2	5	52429653	0.358	-0.036	23530; 2255; 10884; 348980; 133418; 79668; 3670; 53918; 3672; 3673; 4338; 10468; 4724; 54622; 4943; 8988; 112574; 153134; 11082; 3003; 3001
4724	NDUFS4	5	52892241	0.303	-0.12	10884; 348980; 133418; 79668; 3670; 53918; 3672; 3673; 4338; 10468; 4724; 54622; 4943; 8988; 112574; 153134; 11082; 3003; 3001; 166979; 345643
51194	IPO11	5	61744350	0.304	0.108	115827; 5144; 390468; 25859; 55789; 1161; 91942; 285668; 3796; 27292; 51194; 353281; 3350; 285671; 285672; 10283; 345667; 11174; 64105; 23398; 373
55914	ERBB2IP	5	65258139	0.315	-0.015	285672; 10283; 345667; 11174; 64105; 23398; 373; 80006; 54557; 57486; 55914; 140890; 375449; 4064; 391282; 5295; 64924; 891; 64946; 92259; 1022		zinc ion binding(GO:0008270);
6880	TAF9	5	68683310	0.303	-0.073	4064; 391282; 5295; 64924; 891; 64946; 92259; 1022; 202243; 10571; 6880; 5884; 153562; 4950; 2966; 401486; 56617; 6607; 6606; 4671; 5370			nucleus(GO:0005634);
22936	ELL2	5	95248856	0.318	-0.025	389310; 153643; 9652; 153642; 285601; 317671; 83890; 22836; 2745; 202299; 22936; 5122; 831; 51752; 64167; 285603; 4012; 167410; 55781; 285704; 1105	proteolysis and peptidolysis(GO:0006508);	hydrolase activity(GO:0016787);
167410	FLJ25534	5	96453329	0.3	-0.079	22836; 2745; 202299; 22936; 5122; 831; 51752; 64167; 285603; 4012; 167410; 55781; 285704; 1105; 345757; 7903; 353189; 133482; 5066; 54826; 23262	proteolysis and peptidolysis(GO:0006508);	hydrolase activity(GO:0016787);	integral to membrane(GO:0016021); membrane(GO:0016020);
153222	LOC153222	5	172415975	0.319	-0.124	8817; 23291; 6793; 285588; 92181; 401217; 1843; 57222; 51121; 8992; 153222; 662; 1482; 8614; 91272; 80315; 51617; 4488; 1812; 94081; 3274			integral to membrane(GO:0016021);
662	BNIP1	5	172504145	0.304	0.033	23291; 6793; 285588; 92181; 401217; 1843; 57222; 51121; 8992; 153222; 662; 1482; 8614; 91272; 80315; 51617; 4488; 1812; 94081; 3274; 10814			integral to membrane(GO:0016021);
1482	NKX2-5	5	172591743	0.336	0.122	6793; 285588; 92181; 401217; 1843; 57222; 51121; 8992; 153222; 662; 1482; 8614; 91272; 80315; 51617; 4488; 1812; 94081; 3274; 10814; 84242			integral to membrane(GO:0016021);
222826	C6orf146	6	4013600	0.306	0.219	5269; 4835; 8737; 670; 7280; 347733; 63027; 221749; 26240; 8899; 222826; 404220; 10455; 285777; 9425; 10799; 389364; 57128; 10667; 51299; 2162
2651	GCNT2	6	10693980	0.361	0.138	206426; 63915; 9521; 51000; 266553; 55003; 57719; 7020; 221718; 401234; 2651; 51522; 81853; 4117; 9247; 221711; 54898; 4739; 84830; 3096; 1906			nucleus(GO:0005634); integral to membrane(GO:0016021); membrane(GO:0016020);
51522	C6orf53	6	10831323	0.361	0.131	63915; 9521; 51000; 266553; 55003; 57719; 7020; 221718; 401234; 2651; 51522; 81853; 4117; 9247; 221711; 54898; 4739; 84830; 3096; 1906; 51256			nucleus(GO:0005634); integral to membrane(GO:0016021); membrane(GO:0016020);
81853	TMEM14B	6	10856035	0.326	0.037	9521; 51000; 266553; 55003; 57719; 7020; 221718; 401234; 2651; 51522; 81853; 4117; 9247; 221711; 54898; 4739; 84830; 3096; 1906; 51256; 54438			nucleus(GO:0005634); integral to membrane(GO:0016021); membrane(GO:0016020);
4739	NEDD9	6	11291519	0.398	0.079	7020; 221718; 401234; 2651; 51522; 81853; 4117; 9247; 221711; 54898; 4739; 84830; 3096; 1906; 51256; 54438; 85411; 23408; 51406; 10048; 63933	regulation of transcription, DNA-dependent(GO:0006355);	DNA binding(GO:0003677);	nucleus(GO:0005634);
3096	HIVEP1	6	12120556	0.382	0.049	401234; 2651; 51522; 81853; 4117; 9247; 221711; 54898; 4739; 84830; 3096; 1906; 51256; 54438; 85411; 23408; 51406; 10048; 63933; 221687; 9308			integral to membrane(GO:0016021);
8364	HIST1H4C	6	26212154	0.377	0.416	3024; 8350; 8359; 8366; 8358; 8335; 3018; 8352; 3006; 3077; 8364; 3010; 8347; 8334; 286144; 3008; 3017; 8344; 8360; 8351; 3013	regulation of transcription, DNA-dependent(GO:0006355); nucleosome assembly(GO:0006334); chromosome organization and biogenesis (sensu Eukaryota)(GO:0007001);	DNA binding(GO:0003677);	nucleus(GO:0005634); nucleosome(GO:0000786); chromosome(GO:0005694);
8344	HIST1H2BE	6	26292002	0.357	0.423	8352; 3006; 3077; 8364; 3010; 8347; 8334; 286144; 3008; 3017; 8344; 8360; 8351; 3013; 8343; 8367; 8339; 3012; 8353; 3007; 8361	regulation of transcription, DNA-dependent(GO:0006355); nucleosome assembly(GO:0006334); chromosome organization and biogenesis (sensu Eukaryota)(GO:0007001);	DNA binding(GO:0003677);	nucleus(GO:0005634); nucleosome(GO:0000786); chromosome(GO:0005694);
8360	HIST1H4D	6	26296916	0.411	0.475	3006; 3077; 8364; 3010; 8347; 8334; 286144; 3008; 3017; 8344; 8360; 8351; 3013; 8343; 8367; 8339; 3012; 8353; 3007; 8361; 8369	regulation of transcription, DNA-dependent(GO:0006355); nucleosome assembly(GO:0006334); chromosome organization and biogenesis (sensu Eukaryota)(GO:0007001);	DNA binding(GO:0003677);	nucleus(GO:0005634); nucleosome(GO:0000786); chromosome(GO:0005694);
8353	HIST1H3E	6	26333361	0.335	0.389	3008; 3017; 8344; 8360; 8351; 3013; 8343; 8367; 8339; 3012; 8353; 3007; 8361; 8369; 8968; 8345; 8355; 8346; 8365; 11118; 10385	regulation of transcription, DNA-dependent(GO:0006355); nucleosome assembly(GO:0006334); chromosome organization and biogenesis (sensu Eukaryota)(GO:0007001);	DNA binding(GO:0003677);	nucleus(GO:0005634); nucleosome(GO:0000786); chromosome(GO:0005694);
3127	HLA-DRB5	6	32593133	0.305	0.143	80864; 10554; 6048; 177; 5089; 63940; 4855; 10665; 56244; 3122; 3127; 3123; 3125; 3117; 3118; 3120; 3112; 6891; 5696; 6890; 5698	antigen presentation, exogenous antigen(GO:0019884); antigen processing, exogenous antigen via MHC class II(GO:0019886); immune response(GO:0006955);	MHC class II receptor activity(GO:0045012);	integral to membrane(GO:0016021); cytosol(GO:0005829); integral to plasma membrane(GO:0005887); membrane(GO:0016020);
6890	TAP1	6	32920964	0.313	0.12	3122; 3127; 3123; 3125; 3117; 3118; 3120; 3112; 6891; 5696; 6890; 5698; 3109; 3108; 6046; 3111; 3113; 3115; 1302; 6257; 7922	antigen presentation, exogenous antigen(GO:0019884); detection of pest, pathogen or parasite(GO:0009596); antigen processing, exogenous antigen via MHC class II(GO:0019886); immune response(GO:0006955);	MHC class II receptor activity(GO:0045012); class II major histocompatibility complex antigen(GO:0003821);	integral to membrane(GO:0016021); integral to plasma membrane(GO:0005887); membrane(GO:0016020);
60	ACTB	7	5340026	0.319	0.022	84433; 221935; 55698; 56903; 221938; 57786; 389458; 26100; 222962; 80028; 60; 6624; 54476; 402455; 222967; 5395; 7965; 27102; 9265; 84792; 5879
57037	DKFZP564O043	7	16412651	0.313	-0.37	23249; 54664; 221806; 85477; 10124; 2115; 1607; 392636; 4223; 25928; 57037; 28969; 27075; 10551; 155465; 196; 23161; 221823; 402463; 9734; 7291	regulation of transcription, DNA-dependent(GO:0006355);		nucleus(GO:0005634); cytoplasm(GO:0005737);
222171	LOC222171	7	29376666	0.325	0.009	3207; 3209; 2128; 11112; 8887; 221895; 9586; 54504; 25983; 1124; 222171; 9805; 55033; 84725; 222166; 223082; 222161; 10392; 79017; 2617; 1395	regulation of transcription, DNA-dependent(GO:0006355);	transcription factor activity(GO:0003700);	transcription factor complex(GO:0005667); nucleus(GO:0005634);
4897	NRCAM	7	107382057	0.331	-0.089	26959; 10466; 2845; 11062; 55973; 5172; 79872; 1811; 1738; 3912; 4897; 50640; 168451; 4189; 154907; 83943; 54674; 9732; 11179; 3475; 286006	transport(GO:0006810);		integral to membrane(GO:0016021); membrane(GO:0016020);
286006	FLJ39575	7	111714996	0.333	-0.118	4897; 50640; 168451; 4189; 154907; 83943; 54674; 9732; 11179; 3475; 286006; 64418; 154743; 54329; 402587; 5506; 93986; 22797; 26136; 858; 857			integral to membrane(GO:0016021);
6386	SDCBP	8	59628289	0.317	-0.029	4067; 6224; 4342; 5324; 79145; 195814; 5179; 54928; 90362; 1581; 6386; 401584; 8439; 9760; 386759; 767; 5862; 157813; 157807; 444; 286183			endoplasmic reticulum(GO:0005783);
386759	MGC9913	8	61044926	0.315	-0.04	79145; 195814; 5179; 54928; 90362; 1581; 6386; 401584; 8439; 9760; 386759; 767; 5862; 157813; 157807; 444; 286183; 8836; 7274; 253943; 6693	transport(GO:0006810);		endoplasmic reticulum(GO:0005783); membrane(GO:0016020);
83690	LOC83690	8	76059530	0.334	-0.08	157506; 27067; 55284; 6921; 54968; 23643; 56704; 54332; 286157; 51050; 83690; 3174; 79776; 5828; 5569; 51101; 3574; 11075; 23462; 28957; 7163	regulation of transcription, DNA-dependent(GO:0006355); biological_process unknown(GO:0000004);	transcription factor activity(GO:0003700);	nucleus(GO:0005634); extracellular region(GO:0005576);
3174	HNF4G	8	76614757	0.326	0.131	27067; 55284; 6921; 54968; 23643; 56704; 54332; 286157; 51050; 83690; 3174; 79776; 5828; 5569; 51101; 3574; 11075; 23462; 28957; 7163; 65986	regulation of transcription, DNA-dependent(GO:0006355); biological_process unknown(GO:0000004);	transcription factor activity(GO:0003700);	nucleus(GO:0005634); extracellular region(GO:0005576);
5828	PXMP3	8	78057712	0.331	-0.148	6921; 54968; 23643; 56704; 54332; 286157; 51050; 83690; 3174; 79776; 5828; 5569; 51101; 3574; 11075; 23462; 28957; 7163; 65986; 55824; 2171	biological_process unknown(GO:0000004);		extracellular region(GO:0005576);
51101	CGI-62	8	79740884	0.457	0.11	23643; 56704; 54332; 286157; 51050; 83690; 3174; 79776; 5828; 5569; 51101; 3574; 11075; 23462; 28957; 7163; 65986; 55824; 2171; 5375; 2167	biological_process unknown(GO:0000004);		extracellular region(GO:0005576);
11075	STMN2	8	80685934	0.46	0.216	54332; 286157; 51050; 83690; 3174; 79776; 5828; 5569; 51101; 3574; 11075; 23462; 28957; 7163; 65986; 55824; 2171; 5375; 2167; 3612; 79752			extracellular region(GO:0005576);
23462	HEY1	8	80838800	0.403	0.226	286157; 51050; 83690; 3174; 79776; 5828; 5569; 51101; 3574; 11075; 23462; 28957; 7163; 65986; 55824; 2171; 5375; 2167; 3612; 79752; 92421			extracellular region(GO:0005576);
28957	MRPS28	8	80993650	0.431	0.222	51050; 83690; 3174; 79776; 5828; 5569; 51101; 3574; 11075; 23462; 28957; 7163; 65986; 55824; 2171; 5375; 2167; 3612; 79752; 92421; 64089	transport(GO:0006810);		extracellular region(GO:0005576);
55824	PAG	8	82048962	0.383	-0.018	79776; 5828; 5569; 51101; 3574; 11075; 23462; 28957; 7163; 65986; 55824; 2171; 5375; 2167; 3612; 79752; 92421; 64089; 138046; 1875; 377677	transport(GO:0006810);
2171	FABP5	8	82355339	0.313	-0.026	5828; 5569; 51101; 3574; 11075; 23462; 28957; 7163; 65986; 55824; 2171; 5375; 2167; 3612; 79752; 92421; 64089; 138046; 1875; 377677; 759	transport(GO:0006810);		cytoplasm(GO:0005737);
2167	FABP4	8	82553480	0.421	-0.071	51101; 3574; 11075; 23462; 28957; 7163; 65986; 55824; 2171; 5375; 2167; 3612; 79752; 92421; 64089; 138046; 1875; 377677; 759; 761; 760	one-carbon compound metabolism(GO:0006730); transport(GO:0006810);	zinc ion binding(GO:0008270); carbonate dehydratase activity(GO:0004089); lyase activity(GO:0016829);	cytoplasm(GO:0005737);
760	CA2	8	86563497	0.307	0.01	2167; 3612; 79752; 92421; 64089; 138046; 1875; 377677; 759; 761; 760; 254958; 85481; 245972; 157724; 11059; 51115; 8895; 54714; 168975; 138009	one-carbon compound metabolism(GO:0006730);	zinc ion binding(GO:0008270); carbonate dehydratase activity(GO:0004089); lyase activity(GO:0016829);	cytoplasm(GO:0005737);
51115	CGI-90	8	87555453	0.301	-0.089	1875; 377677; 759; 761; 760; 254958; 85481; 245972; 157724; 11059; 51115; 8895; 54714; 168975; 138009; 4325; 8767; 734; 4683; 1666; 793	one-carbon compound metabolism(GO:0006730);	zinc ion binding(GO:0008270); carbonate dehydratase activity(GO:0004089); lyase activity(GO:0016829);	intracellular(GO:0005622); cytoplasm(GO:0005737);
4982	TNFRSF11B	8	120004977	0.32	-0.013	27012; 392262; 114788; 7227; 8667; 84294; 5885; 169026; 90390; 2131; 4982; 10584; 114569; 4856; 5168; 6873; 79075; 64798; 7373; 28998; 27085
79943	FLJ14129	8	144444970	0.305	0.12	8581; 2765; 1584; 1585; 4061; 286122; 4062; 338328; 286128; 2738; 79943; 116447; 78998; 114822; 389692; 23144; 79792; 93100; 1936; 84948; 65263		DNA binding(GO:0003677);	nucleus(GO:0005634); membrane(GO:0016020);
116447	TOP1MT	8	144462904	0.329	-0.08	2765; 1584; 1585; 4061; 286122; 4062; 338328; 286128; 2738; 79943; 116447; 78998; 114822; 389692; 23144; 79792; 93100; 1936; 84948; 65263; 7264		DNA binding(GO:0003677);	nucleus(GO:0005634);
79792	FLJ12150	8	144712102	0.32	-0.045	4062; 338328; 286128; 2738; 79943; 116447; 78998; 114822; 389692; 23144; 79792; 93100; 1936; 84948; 65263; 7264; 9831; 286075; 286076; 225689; 286077	regulation of transcription, DNA-dependent(GO:0006355);	DNA binding(GO:0003677);	nucleus(GO:0005634);
84948	TIGD5	8	144751363	0.348	0.074	2738; 79943; 116447; 78998; 114822; 389692; 23144; 79792; 93100; 1936; 84948; 65263; 7264; 9831; 286075; 286076; 225689; 286077; 23513; 22827; 340371		nucleic acid binding(GO:0003676);
286077	FLJ46072	8	144878091	0.339	-0.019	79792; 93100; 1936; 84948; 65263; 7264; 9831; 286075; 286076; 225689; 286077; 23513; 22827; 340371; 389697; 5339; 84875; 375686; 26873; 54512; 8733			cytoplasm(GO:0005737);
26873	OPLAH	8	145178164	0.318	-0.159	286076; 225689; 286077; 23513; 22827; 340371; 389697; 5339; 84875; 375686; 26873; 54512; 8733; 1537; 81858; 84232; 340390; 51236; 23246; 3297; 8694
8733	GPAA1	8	145209526	0.322	-0.028	286077; 23513; 22827; 340371; 389697; 5339; 84875; 375686; 26873; 54512; 8733; 1537; 81858; 84232; 340390; 51236; 23246; 3297; 8694; 84234; 83482
51236	LOC51236	8	145264659	0.381	-0.147	5339; 84875; 375686; 26873; 54512; 8733; 1537; 81858; 84232; 340390; 51236; 23246; 3297; 8694; 84234; 83482; 340393; 26233; 79581; 203054; 29894			nucleus(GO:0005634);
29894	CPSF1	8	145589257	0.353	-0.164	51236; 23246; 3297; 8694; 84234; 83482; 340393; 26233; 79581; 203054; 29894; 55630; 51160; 4796; 50626; 90990; 8928; 84988; 2875; 113655; 9401		transcription factor activity(GO:0003700);	nucleus(GO:0005634);
4796	NFKBIL2	8	145624998	0.387	0.161	8694; 84234; 83482; 340393; 26233; 79581; 203054; 29894; 55630; 51160; 4796; 50626; 90990; 8928; 84988; 2875; 113655; 9401; 9684; 80778; 6132
50626	CYHR1	8	145660015	0.349	-0.31	84234; 83482; 340393; 26233; 79581; 203054; 29894; 55630; 51160; 4796; 50626; 90990; 8928; 84988; 2875; 113655; 9401; 9684; 80778; 6132; 7553	regulation of transcription, DNA-dependent(GO:0006355);	nucleic acid binding(GO:0003676);	nucleus(GO:0005634);
90990	KIFC2	8	145662545	0.415	0.256	83482; 340393; 26233; 79581; 203054; 29894; 55630; 51160; 4796; 50626; 90990; 8928; 84988; 2875; 113655; 9401; 9684; 80778; 6132; 7553; 28991	regulation of transcription, DNA-dependent(GO:0006355);	nucleic acid binding(GO:0003676);	nucleus(GO:0005634);
10444	C9orf60	9	128571619	0.329	-0.001	7118; 81605; 51148; 4957; 2733; 6709; 89891; 6418; 29941; 84885; 10444; 54662; 2021; 51490; 883; 56262; 22845; 56904; 84895; 57171; 1384
57109	XPMC2H	9	133300741	0.327	-0.002	5900; 26301; 29989; 28; 6838; 6837; 6130; 6834; 6835; 6836; 57109; 11093; 11094; 11182; 9719; 1621; 1757; 7410; 8019; 11091; 6256	biological_process unknown(GO:0000004);	molecular_function unknown(GO:0005554);	integral to membrane(GO:0016021); cellular_component unknown(GO:0008372);
1645	AKR1C1	10	4995617	0.316	-0.085	3422; 22884; 399706; 105; 399708; 387630; 5214; 10531; 1316; 83592; 1645; 1646; 8644; 1109; 114131; 79861; 10276; 51806; 810; 79754; 2665		electron transporter activity(GO:0005489); oxidoreductase activity(GO:0016491);
84647	PLA2G12B	10	74364943	0.303	-0.001	64072; 5660; 9469; 51008; 119504; 54541; 54788; 10367; 90550; 170392; 84647; 5033; 25961; 11319; 23234; 128710; 51021; 118491; 310; 118490; 5532		calcium ion binding(GO:0005509);
119559	SFXN4	10	120890431	0.3	-0.066	118987; 2018; 22841; 255082; 63877; 2834; 143384; 340719; 8661; 55855; 119559; 10935; 2869; 6001; 7073; 9531; 22876; 79892; 11196; 196051; 55717
10410	IFITM3	11	309668	0.414	0.073	147199; 113746; 51272; 60626; 23410; 5719; 171389; 80162; 10581; 8519; 10410; 338707; 11187; 59307; 81490; 6050; 3265; 115399; 256329; 8045; 3665
338707	FLJ25045	11	359803	0.323	0.014	113746; 51272; 60626; 23410; 5719; 171389; 80162; 10581; 8519; 10410; 338707; 11187; 59307; 81490; 6050; 3265; 115399; 256329; 8045; 3665; 53841			membrane(GO:0016020);
8045	C11orf13	11	551449	0.391	-0.013	8519; 10410; 338707; 11187; 59307; 81490; 6050; 3265; 115399; 256329; 8045; 3665; 53841; 6343; 1815; 10522; 283232; 64787; 6888; 347862; 51286			nucleus(GO:0005634); integral to membrane(GO:0016021); cytoplasm(GO:0005737);
1815	DRD4	11	627304	0.329	-0.193	59307; 81490; 6050; 3265; 115399; 256329; 8045; 3665; 53841; 6343; 1815; 10522; 283232; 64787; 6888; 347862; 51286; 79751; 55367; 6181; 283229			cytoplasm(GO:0005737);
283232	LOC283232	11	685642	0.318	-0.216	6050; 3265; 115399; 256329; 8045; 3665; 53841; 6343; 1815; 10522; 283232; 64787; 6888; 347862; 51286; 79751; 55367; 6181; 283229; 977; 5441			cytoplasm(GO:0005737);
6888	TALDO1	11	737431	0.373	0.083	115399; 256329; 8045; 3665; 53841; 6343; 1815; 10522; 283232; 64787; 6888; 347862; 51286; 79751; 55367; 6181; 283229; 977; 5441; 7106; 66005			integral to membrane(GO:0016021); cytoplasm(GO:0005737);
347862	FLJ34283	11	757224	0.386	-0.07	256329; 8045; 3665; 53841; 6343; 1815; 10522; 283232; 64787; 6888; 347862; 51286; 79751; 55367; 6181; 283229; 977; 5441; 7106; 66005; 161			integral to membrane(GO:0016021); cytoplasm(GO:0005737);
51286	BM88	11	777109	0.412	-0.079	8045; 3665; 53841; 6343; 1815; 10522; 283232; 64787; 6888; 347862; 51286; 79751; 55367; 6181; 283229; 977; 5441; 7106; 66005; 161; 338731			integral to membrane(GO:0016021); cytoplasm(GO:0005737);
7106	TM4SF7	11	832823	0.318	-0.006	64787; 6888; 347862; 51286; 79751; 55367; 6181; 283229; 977; 5441; 7106; 66005; 161; 338731; 4583; 54472; 9024; 81532; 1850; 1509; 90019			integral to membrane(GO:0016021); cytoplasm(GO:0005737);
9409	PEX16	11	45888300	0.302	-0.027	90139; 56981; 219638; 57586; 8534; 374387; 55343; 1408; 9479; 143678; 9409; 120071; 51317; 90993; 8525; 4192; 1132; 387765; 55626; 283254; 9776			integral to membrane(GO:0016021);
120071	GYLTL1B	11	45899771	0.322	0.017	56981; 219638; 57586; 8534; 374387; 55343; 1408; 9479; 143678; 9409; 120071; 51317; 90993; 8525; 4192; 1132; 387765; 55626; 283254; 9776; 392	signal transduction(GO:0007165);
84304	MGC13045	11	63750337	0.331	0.374	2011; 283248; 79829; 1351; 55611; 28992; 23769; 10963; 83706; 83707; 84304; 3338; 7423; 2286; 5331; 572; 56834; 50801; 2101; 51504; 25824			membrane(GO:0016020);
741	C11orf5	11	64640451	0.385	0.075	402; 29907; 29901; 10004; 256676; 113130; 7542; 399904; 738; 7108; 741; 2197; 740; 84447; 823; 23649; 10435; 5977; 220359; 283130; 83786	biological_process unknown(GO:0000004);	molecular_function unknown(GO:0005554);
84447	HRD1	11	64651328	0.385	0.043	10004; 256676; 113130; 7542; 399904; 738; 7108; 741; 2197; 740; 84447; 823; 23649; 10435; 5977; 220359; 283130; 83786; 57410; 4054; 10534	biological_process unknown(GO:0000004);	molecular_function unknown(GO:0005554);
823	CAPN1	11	64705918	0.396	0.063	256676; 113130; 7542; 399904; 738; 7108; 741; 2197; 740; 84447; 823; 23649; 10435; 5977; 220359; 283130; 83786; 57410; 4054; 10534; 23625	biological_process unknown(GO:0000004);	molecular_function unknown(GO:0005554);
23649	POLA2	11	64786007	0.422	-0.176	113130; 7542; 399904; 738; 7108; 741; 2197; 740; 84447; 823; 23649; 10435; 5977; 220359; 283130; 83786; 57410; 4054; 10534; 23625; 10089	biological_process unknown(GO:0000004);	molecular_function unknown(GO:0005554);
10435	CDC42EP2	11	64838906	0.383	0.096	7542; 399904; 738; 7108; 741; 2197; 740; 84447; 823; 23649; 10435; 5977; 220359; 283130; 83786; 57410; 4054; 10534; 23625; 10089; 4296	biological_process unknown(GO:0000004);	molecular_function unknown(GO:0005554);
83786	FKSG44	11	64910698	0.393	0.054	741; 2197; 740; 84447; 823; 23649; 10435; 5977; 220359; 283130; 83786; 57410; 4054; 10534; 23625; 10089; 4296; 6494; 5970; 10524; 84153			nucleus(GO:0005634);
4054	LTBP3	11	65062851	0.363	0.136	740; 84447; 823; 23649; 10435; 5977; 220359; 283130; 83786; 57410; 4054; 10534; 23625; 10089; 4296; 6494; 5970; 10524; 84153; 91056; 5017			nucleus(GO:0005634);
51585	PCF11	11	82545860	0.332	0.049	4718; 79053; 9846; 79731; 26011; 220382; 5547; 220042; 27314; 399933; 51585; 338699; 60492; 283225; 1740; 400690; 55863; 84233; 58487; 220388; 54843
219595	PSMAL/GCP III	11	89032112	-0.046	0.038	60494; 10873; 11098; 8322; 65084; 23682; 1075; 2915; 7299; 50507; 219595; 57093; 399940; 120146; 10003; 26973; 114804; 120105; 120114; 4544; 120103	proteolysis and peptidolysis(GO:0006508);		integral to membrane(GO:0016021); membrane(GO:0016020);
6588	SLN	11	107083318	0.322	0.149	114769; 59082; 2893; 84437; 143879; 60496; 2977; 143884; 91801; 55531; 6588; 54733; 8065; 38; 4863; 472; 160140; 143888; 23086; 1662; 5962
4863	NPAT	11	107533329	0.318	0.142	143879; 60496; 2977; 143884; 91801; 55531; 6588; 54733; 8065; 38; 4863; 472; 160140; 143888; 23086; 1662; 5962; 2230; 57569; 402057; 341032
22822	PHLDA1	12	74709366	0.311	0.099	23011; 64786; 121278; 29953; 3747; 84698; 256710; 144321; 11010; 11103; 22822; 4673; 79738; 114882; 23390; 1466; 144455; 89795; 6857; 338756; 5074			integral to membrane(GO:0016021);
4673	NAP1L1	12	74726224	0.311	-0.091	64786; 121278; 29953; 3747; 84698; 256710; 144321; 11010; 11103; 22822; 4673; 79738; 114882; 23390; 1466; 144455; 89795; 6857; 338756; 5074; 4659			integral to membrane(GO:0016021);
1466	CSRP2	12	75754963	0.319	0.027	84698; 256710; 144321; 11010; 11103; 22822; 4673; 79738; 114882; 23390; 1466; 144455; 89795; 6857; 338756; 5074; 4659; 283310; 387870; 4618; 4617		protein binding(GO:0005515);	nucleus(GO:0005634);
7334	UBE2N	12	92304555	0.419	0.295	1833; 11081; 4060; 1634; 256021; 694; 387872; 338809; 8411; 11163; 7334; 28977; 8835; 8738; 10154; 51134; 57458; 55967; 7181; 55591; 10988			extracellular matrix (sensu Metazoa)(GO:0005578);
28977	MRPL42	12	92363737	0.38	0.215	11081; 4060; 1634; 256021; 694; 387872; 338809; 8411; 11163; 7334; 28977; 8835; 8738; 10154; 51134; 57458; 55967; 7181; 55591; 10988; 84101
8835	SOCS2	12	92466065	0.403	-0.297	4060; 1634; 256021; 694; 387872; 338809; 8411; 11163; 7334; 28977; 8835; 8738; 10154; 51134; 57458; 55967; 7181; 55591; 10988; 84101; 59277
8738	CRADD	12	92573618	0.394	0.186	1634; 256021; 694; 387872; 338809; 8411; 11163; 7334; 28977; 8835; 8738; 10154; 51134; 57458; 55967; 7181; 55591; 10988; 84101; 59277; 6636
55967	DAP13	12	93867576	0.337	0.282	338809; 8411; 11163; 7334; 28977; 8835; 8738; 10154; 51134; 57458; 55967; 7181; 55591; 10988; 84101; 59277; 6636; 120935; 144193; 3034; 4048	proteolysis and peptidolysis(GO:0006508);	hydrolase activity(GO:0016787);
55591	VEZATIN	12	94148188	0.341	-0.276	11163; 7334; 28977; 8835; 8738; 10154; 51134; 57458; 55967; 7181; 55591; 10988; 84101; 59277; 6636; 120935; 144193; 3034; 4048; 2004; 5128	proteolysis and peptidolysis(GO:0006508);	hydrolase activity(GO:0016787);	cytoplasm(GO:0005737);
10988	METAP2	12	94370389	0.344	0.289	7334; 28977; 8835; 8738; 10154; 51134; 57458; 55967; 7181; 55591; 10988; 84101; 59277; 6636; 120935; 144193; 3034; 4048; 2004; 5128; 374467	proteolysis and peptidolysis(GO:0006508);	hydrolase activity(GO:0016787);	cytoplasm(GO:0005737);
3621	ING1	13	110163083	0.377	-0.059	122335; 3981; 84945; 10673; 8660; 1282; 1284; 55647; 55739; 79587; 3621; 387946; 283487; 55608; 8874; 121792; 121793; 6656; 400161; 401740; 400163		DNA binding(GO:0003677);	nucleus(GO:0005634);
1241	LTB4R	14	23852356	0.386	0.002	145553; 4738; 51292; 26277; 7051; 5875; 115817; 161424; 27141; 56413; 1241; 196883; 11035; 4776; 23351; 56948; 1215; 1511; 2999; 3002; 29091	proteolysis and peptidolysis(GO:0006508); apoptosis(GO:0006915); protein modification(GO:0006464);	chymotrypsin activity(GO:0004263); hydrolase activity(GO:0016787); trypsin activity(GO:0004295); serine-type endopeptidase activity(GO:0004252);	cytoplasm(GO:0005737);
55837	C14orf11	14	34054886	0.352	0.108	29966; 11154; 25831; 112487; 80224; 394; 9472; 64067; 112399; 171546; 55837; 58533; 1073; 11177; 6729; 283635; 55012; 5687; 4792; 84684; 253959			nucleus(GO:0005634); cytoplasm(GO:0005737);
58533	SNX6	14	34100366	0.3	-0.114	11154; 25831; 112487; 80224; 394; 9472; 64067; 112399; 171546; 55837; 58533; 1073; 11177; 6729; 283635; 55012; 5687; 4792; 84684; 253959; 342865			cytoplasm(GO:0005737);
11177	BAZ1A	14	34291689	0.329	0.097	112487; 80224; 394; 9472; 64067; 112399; 171546; 55837; 58533; 1073; 11177; 6729; 283635; 55012; 5687; 4792; 84684; 253959; 342865; 51562; 7080			nucleus(GO:0005634); cytoplasm(GO:0005737);
23116	KIAA0423	14	44501160	0.306	0.155	10484; 8487; 122553; 5411; 117153; 4253; 254170; 145581; 84075; 54813; 23116; 55015; 2287; 57697; 55320; 140801; 161357; 284184; 6235; 122769; 6166			nucleus(GO:0005634);
55015	PRPF39	14	44623073	0.351	-0.089	8487; 122553; 5411; 117153; 4253; 254170; 145581; 84075; 54813; 23116; 55015; 2287; 57697; 55320; 140801; 161357; 284184; 6235; 122769; 6166; 55172			nucleus(GO:0005634);
2287	FKBP3	14	44654858	0.371	0.17	122553; 5411; 117153; 4253; 254170; 145581; 84075; 54813; 23116; 55015; 2287; 57697; 55320; 140801; 161357; 284184; 6235; 122769; 6166; 55172; 5427			nucleus(GO:0005634);
23768	FLRT2	14	85157274	0.319	-0.108	283579; 57143; 90417; 9369; 1734; 7253; 2957; 85439; 6400; 283583; 23768; 283584; 283586; 2581; 8477; 54207; 55812; 11099; 79882; 161436; 123016			integral to membrane(GO:0016021); integral to plasma membrane(GO:0005887);
4351	MPI	15	72969462	0.33	-0.075	84993; 10620; 1198; 80153; 1543; 1544; 1445; 79748; 25989; 10066; 4351; 57184; 9377; 54913; 192683; 60490; 56905; 54939; 79661; 4123; 25942			membrane(GO:0016020);
54913	Rpp25	15	73034703	0.348	0.005	80153; 1543; 1544; 1445; 79748; 25989; 10066; 4351; 57184; 9377; 54913; 192683; 60490; 56905; 54939; 79661; 4123; 25942; 10073; 55272; 257364			membrane(GO:0016020);
192683	SCAMP5	15	73074953	0.352	-0.096	1543; 1544; 1445; 79748; 25989; 10066; 4351; 57184; 9377; 54913; 192683; 60490; 56905; 54939; 79661; 4123; 25942; 10073; 55272; 257364; 1464			membrane(GO:0016020);
56905	DKFZP434H132	15	73281301	0.405	0.072	1445; 79748; 25989; 10066; 4351; 57184; 9377; 54913; 192683; 60490; 56905; 54939; 79661; 4123; 25942; 10073; 55272; 257364; 1464; 161753; 92912
79661	NEIL1	15	73426462	0.336	-0.073	25989; 10066; 4351; 57184; 9377; 54913; 192683; 60490; 56905; 54939; 79661; 4123; 25942; 10073; 55272; 257364; 1464; 161753; 92912; 26263; 145957
197336	LOC197336	16	654988	0.343	-0.041	9727; 6650; 146325; 283948; 9091; 57799; 117166; 84326; 84331; 197335; 197336; 89941; 9028; 10273; 339123; 84219; 146330; 79006; 65990; 124093; 84264			cytoplasm(GO:0005737);
4913	NTHL1	16	2029816	0.39	0.031	51734; 6123; 4716; 6187; 10607; 124056; 2671; 9143; 90850; 9351; 4913; 7249; 5310; 25837; 84231; 57524; 64223; 283870; 283871; 1877; 1775		DNA binding(GO:0003677);	cellular_component unknown(GO:0008372);
7249	TSC2	16	2038599	0.384	0.035	6123; 4716; 6187; 10607; 124056; 2671; 9143; 90850; 9351; 4913; 7249; 5310; 25837; 84231; 57524; 64223; 283870; 283871; 1877; 1775; 1632		DNA binding(GO:0003677);
5310	PKD1	16	2078711	0.31	0.032	4716; 6187; 10607; 124056; 2671; 9143; 90850; 9351; 4913; 7249; 5310; 25837; 84231; 57524; 64223; 283870; 283871; 1877; 1775; 1632; 10921		DNA binding(GO:0003677);
84231	RFWD1	16	2145799	0.405	0	10607; 124056; 2671; 9143; 90850; 9351; 4913; 7249; 5310; 25837; 84231; 57524; 64223; 283870; 283871; 1877; 1775; 1632; 10921; 21; 80178		DNA binding(GO:0003677);
1877	E4F1	16	2213589	0.342	0.124	9351; 4913; 7249; 5310; 25837; 84231; 57524; 64223; 283870; 283871; 1877; 1775; 1632; 10921; 21; 80178; 4917; 527; 51005; 5170; 124216		hydrolase activity(GO:0016787);	membrane(GO:0016020);
21	ABCA3	16	2265883	0.348	0.044	25837; 84231; 57524; 64223; 283870; 283871; 1877; 1775; 1632; 10921; 21; 80178; 4917; 527; 51005; 5170; 124216; 54442; 83886; 146443; 23524		hydrolase activity(GO:0016787);	membrane(GO:0016020);
1387	CREBBP	16	3716569	0.306	-0.128	54925; 7727; 146434; 79903; 23059; 197358; 84464; 170951; 1773; 10131; 1387; 115; 6345; 7023; 84662; 51025; 79585; 9814; 114990; 9093; 57407	regulation of transcription, DNA-dependent(GO:0006355);	transcription factor activity(GO:0003700);
7284	TUFM	16	28761613	0.376	0.15	146395; 8663; 1201; 400514; 246778; 26471; 112869; 6799; 6817; 11273; 7284; 25970; 487; 79874; 930; 84901; 83985; 27040; 79008; 6818; 23475	synaptic transmission(GO:0007268);	transferase activity(GO:0016740);	integral to membrane(GO:0016021); cytoplasm(GO:0005737);
23475	QPRT	16	29597941	0.315	0.04	7284; 25970; 487; 79874; 930; 84901; 83985; 27040; 79008; 6818; 23475; 283897; 123887; 3835; 4150; 112476; 79447; 9961; 10423; 26470; 253982		transferase activity(GO:0016740); DNA binding(GO:0003677);	nucleus(GO:0005634); integral to membrane(GO:0016021);
8479	HIRIP3	16	29911817	0.308	0.15	3835; 4150; 112476; 79447; 9961; 10423; 26470; 253982; 253980; 9344; 8479; 283899; 8448; 83723; 226; 5531; 6911; 83719; 79153; 5595; 11151			nucleus(GO:0005634);
10295	BCKDK	16	31027221	0.301	0.107	1489; 283932; 54620; 93129; 80270; 112755; 6810; 79759; 9726; 79001; 10295; 84148; 5652; 146547; 2521; 29108; 260434; 3684; 3687; 1339; 283933			integral to membrane(GO:0016021);
2521	FUS	16	31098959	0.308	-0.409	80270; 112755; 6810; 79759; 9726; 79001; 10295; 84148; 5652; 146547; 2521; 29108; 260434; 3684; 3687; 1339; 283933; 79798; 7041; 6524; 64755			integral to membrane(GO:0016021);
50855	PARD6A	16	66252362	0.305	0.161	55282; 51673; 29800; 3291; 9114; 181; 79567; 10664; 146206; 65057; 50855; 84080; 388284; 81577; 57610; 55815; 80152; 57215; 10204; 23644; 123904			nucleus(GO:0005634);
23450	SF3B3	16	69115246	0.318	0.116	348174; 55066; 283971; 118460; 16; 11269; 55308; 6483; 197258; 25839; 23450; 146433; 55697; 54768; 55783; 794; 7571; 7567; 10164; 6898; 91862		nucleic acid binding(GO:0003676); ATP binding(GO:0005524); transferase activity(GO:0016740);	cytoplasm(GO:0005737);
1984	EIF5A	17	7151692	0.301	-0.152	1742; 37; 1856; 79142; 11337; 23399; 23587; 1366; 6517; 51087; 1984; 2874; 84461; 9744; 147040; 339168; 8711; 57048; 254863; 57555; 374768			integral to membrane(GO:0016021);
57048	PLSCR3	17	7233778	0.328	-0.081	1366; 6517; 51087; 1984; 2874; 84461; 9744; 147040; 339168; 8711; 57048; 254863; 57555; 374768; 201243; 284114; 2256; 1140; 57659; 5430; 8742	signal transduction(GO:0007165);		integral to membrane(GO:0016021); membrane(GO:0016020);
6665	SOX15	17	7432221	0.36	0.176	1140; 57659; 5430; 8742; 407977; 26168; 1973; 968; 400571; 9526; 6665; 9513; 112483; 6462; 482; 7157; 55135; 1949; 284158; 23135; 92162	regulation of transcription, DNA-dependent(GO:0006355);		nucleus(GO:0005634); integral to membrane(GO:0016021); membrane(GO:0016020);
27077	EPPB9	17	19187080	0.321	-0.074	220594; 80039; 284047; 10517; 51030; 5636; 125206; 10750; 388348; 22905; 27077; 5598; 4239; 7732; 55244; 224; 146802; 218; 9706; 11216; 92521			cytosol(GO:0005829);
55244	FLJ10847	17	19377758	0.317	0.046	51030; 5636; 125206; 10750; 388348; 22905; 27077; 5598; 4239; 7732; 55244; 224; 146802; 218; 9706; 11216; 92521; 256223; 25979; 8834; 256302
224	ALDH3A2	17	19492682	0.325	-0.053	5636; 125206; 10750; 388348; 22905; 27077; 5598; 4239; 7732; 55244; 224; 146802; 218; 9706; 11216; 92521; 256223; 25979; 8834; 256302; 5606	signal transduction(GO:0007165);
113235	MGC9564	17	23750178	0.302	-0.04	51701; 23615; 23614; 284085; 90410; 7126; 26073; 147007; 7448; 23098; 113235; 9058; 8456; 9094; 94005; 230; 10615; 124923; 6388; 147011; 83871			membrane(GO:0016020);
10615	SPAG5	17	23928714	0.32	0.008	26073; 147007; 7448; 23098; 113235; 9058; 8456; 9094; 94005; 230; 10615; 124923; 6388; 147011; 83871; 6147; 116238; 284086; 9618; 55731; 26284			membrane(GO:0016020);
8687	KRTHA8	17	36846146	0.305	0.482	85285; 83899; 83900; 85280; 83902; 3883; 3884; 3885; 3881; 8688; 8687; 3882; 3886; 8689; 3860; 3866; 3880; 3857; 3861; 3868; 3872	epidermis development(GO:0008544); defense response(GO:0006952);	receptor activity(GO:0004872); structural constituent of cytoskeleton(GO:0005200);	intermediate filament(GO:0005882);
3886	KRTHA5	17	36886466	0.318	0.462	83900; 85280; 83902; 3883; 3884; 3885; 3881; 8688; 8687; 3882; 3886; 8689; 3860; 3866; 3880; 3857; 3861; 3868; 3872; 10209; 2520	epidermis development(GO:0008544);	structural constituent of cytoskeleton(GO:0005200);	intermediate filament(GO:0005882);
8689	KRTHA6	17	36896153	0.366	0.195	85280; 83902; 3883; 3884; 3885; 3881; 8688; 8687; 3882; 3886; 8689; 3860; 3866; 3880; 3857; 3861; 3868; 3872; 10209; 2520; 9001	epidermis development(GO:0008544);	structural constituent of cytoskeleton(GO:0005200);	intermediate filament(GO:0005882);
3866	KRT15	17	36923523	0.326	0.394	3883; 3884; 3885; 3881; 8688; 8687; 3882; 3886; 8689; 3860; 3866; 3880; 3857; 3861; 3868; 3872; 10209; 2520; 9001; 3728; 10609	epidermis development(GO:0008544);	structural constituent of cytoskeleton(GO:0005200); structural molecule activity(GO:0005198);	intermediate filament(GO:0005882);
3861	KRT14	17	36992058	0.354	0.382	3881; 8688; 8687; 3882; 3886; 8689; 3860; 3866; 3880; 3857; 3861; 3868; 3872; 10209; 2520; 9001; 3728; 10609; 60681; 115024; 317719	epidermis development(GO:0008544);	structural constituent of cytoskeleton(GO:0005200);	intermediate filament(GO:0005882);
3868	KRT16	17	37019558	0.338	0.251	8688; 8687; 3882; 3886; 8689; 3860; 3866; 3880; 3857; 3861; 3868; 3872; 10209; 2520; 9001; 3728; 10609; 60681; 115024; 317719; 55175	epidermis development(GO:0008544);	structural constituent of cytoskeleton(GO:0005200);	intermediate filament(GO:0005882); cytoskeleton(GO:0005856);
6774	STAT3	17	37718868	0.37	-0.171	201181; 79132; 2648; 94086; 5878; 23415; 3060; 84514; 6777; 6776; 6774; 284119; 535; 4669; 3292; 80347; 6945; 29893; 162427; 7283; 27175	regulation of transcription, DNA-dependent(GO:0006355); regulation of transcription from RNA polymerase II promoter(GO:0006357); signal transduction(GO:0007165);	signal transducer activity(GO:0004871); transcription factor activity(GO:0003700);	nucleus(GO:0005634); cytoplasm(GO:0005737);
1353	COX11	17	50384265	0.324	0.155	9043; 4830; 4831; 54799; 51096; 400605; 56934; 339209; 84643; 10040; 1353; 252983; 3131; 23531; 55273; 58488; 162282; 342600; 9241; 8526; 7706		ATP binding(GO:0005524); kinase activity(GO:0016301);
1468	SLC25A10	17	77289775	0.35	0.404	284186; 71; 25794; 80233; 55666; 83882; 5148; 339231; 9146; 6182; 1468; 5034; 396; 10189; 51529; 256933; 5833; 51547; 4097; 5831; 255275
5034	P4HB	17	77394325	0.326	-0.217	71; 25794; 80233; 55666; 83882; 5148; 339231; 9146; 6182; 1468; 5034; 396; 10189; 51529; 256933; 5833; 51547; 4097; 5831; 255275; 147111
396	ARHGDIA	17	77418886	0.31	-0.006	25794; 80233; 55666; 83882; 5148; 339231; 9146; 6182; 1468; 5034; 396; 10189; 51529; 256933; 5833; 51547; 4097; 5831; 255275; 147111; 79058
10189	THOC4	17	77439015	0.327	0.431	80233; 55666; 83882; 5148; 339231; 9146; 6182; 1468; 5034; 396; 10189; 51529; 256933; 5833; 51547; 4097; 5831; 255275; 147111; 79058; 201254
5833	PCYT2	17	77455383	0.307	0.546	5148; 339231; 9146; 6182; 1468; 5034; 396; 10189; 51529; 256933; 5833; 51547; 4097; 5831; 255275; 147111; 79058; 201254; 201255; 5881; 51181
56651	C18orf2	18	1244389	0.313	-0.066	9097; 9984; 81035; 1068; 27098; 7298; 55556; 7525; 116; 388456; 56651; 64863; 10403; 84034; 9663; 8736; 10627; 103910; 7050; 9229; 7541		DNA binding(GO:0003677);	nucleus(GO:0005634);
103910	MRLC2	18	3252134	0.318	0.013	7525; 116; 388456; 56651; 64863; 10403; 84034; 9663; 8736; 10627; 103910; 7050; 9229; 7541; 23136; 91133; 388461; 400643; 284217; 5797; 4729			nucleus(GO:0005634);
5725	PTBP1	19	748410	0.344	0	997; 3004; 682; 610; 5442; 27006; 55658; 10272; 5064; 126353; 5725; 79948; 566; 5657; 1991; 1675; 10025; 91300; 84634; 1820; 57418	proteolysis and peptidolysis(GO:0006508);	chymotrypsin activity(GO:0004263); hydrolase activity(GO:0016787); trypsin activity(GO:0004295); serine-type endopeptidase activity(GO:0004252);	extracellular space(GO:0005615); nucleus(GO:0005634);
79948	FLJ11535	19	763517	0.37	0.159	3004; 682; 610; 5442; 27006; 55658; 10272; 5064; 126353; 5725; 79948; 566; 5657; 1991; 1675; 10025; 91300; 84634; 1820; 57418; 116444	proteolysis and peptidolysis(GO:0006508);	chymotrypsin activity(GO:0004263); hydrolase activity(GO:0016787); trypsin activity(GO:0004295); serine-type endopeptidase activity(GO:0004252);	extracellular space(GO:0005615); membrane(GO:0016020);
10025	TRAP95	19	818961	0.319	-0.004	55658; 10272; 5064; 126353; 5725; 79948; 566; 5657; 1991; 1675; 10025; 91300; 84634; 1820; 57418; 116444; 91304; 1265; 10347; 23526; 5434	proteolysis and peptidolysis(GO:0006508);	chymotrypsin activity(GO:0004263); trypsin activity(GO:0004295);	extracellular space(GO:0005615); nucleus(GO:0005634); membrane(GO:0016020);
84634	GPR54	19	868502	0.357	-0.109	5064; 126353; 5725; 79948; 566; 5657; 1991; 1675; 10025; 91300; 84634; 1820; 57418; 116444; 91304; 1265; 10347; 23526; 5434; 2879; 6794	proteolysis and peptidolysis(GO:0006508);	chymotrypsin activity(GO:0004263); trypsin activity(GO:0004295);	nucleus(GO:0005634);
5605	MAP2K2	19	4041321	0.309	-0.34	116541; 84839; 4145; 23217; 85300; 27231; 1613; 1938; 51588; 51341; 5605; 84699; 51548; 170961; 10148; 55702; 56961; 126259; 79187; 55620; 84954	regulation of transcription, DNA-dependent(GO:0006355);	ATP binding(GO:0005524); protein binding(GO:0005515); transferase activity(GO:0016740); DNA binding(GO:0003677);	nucleus(GO:0005634);
51548	SIRT6	19	4125105	0.312	0.35	4145; 23217; 85300; 27231; 1613; 1938; 51588; 51341; 5605; 84699; 51548; 170961; 10148; 55702; 56961; 126259; 79187; 55620; 84954; 6455; 10036	regulation of transcription, DNA-dependent(GO:0006355);	ATP binding(GO:0005524); protein binding(GO:0005515); transferase activity(GO:0016740); DNA binding(GO:0003677);	nucleus(GO:0005634);
170961	KIAA1981	19	4163657	0.337	0.341	23217; 85300; 27231; 1613; 1938; 51588; 51341; 5605; 84699; 51548; 170961; 10148; 55702; 56961; 126259; 79187; 55620; 84954; 6455; 10036; 80700	regulation of transcription, DNA-dependent(GO:0006355);	DNA binding(GO:0003677);	nucleus(GO:0005634);
10908	NTE	19	7505074	0.303	0.226	2015; 326342; 125997; 79230; 3643; 23370; 92960; 374877; 140467; 57192; 10908; 56949; 6813; 56729; 199675; 126003; 2208; 339390; 30835; 115704; 80131		receptor activity(GO:0004872);	membrane(GO:0016020);
53637	EDG8	19	10484622	0.338	-0.192	402414; 3386; 7087; 112812; 125950; 3385; 7297; 11140; 5141; 9817; 53637; 84971; 65095; 1032; 10053; 57153; 3609; 81890; 1785; 11018; 255809
65095	FLJ12949	19	10524760	0.335	-0.062	7087; 112812; 125950; 3385; 7297; 11140; 5141; 9817; 53637; 84971; 65095; 1032; 10053; 57153; 3609; 81890; 1785; 11018; 255809; 10498; 78992
10053	AP1M2	19	10544346	0.429	0.027	125950; 3385; 7297; 11140; 5141; 9817; 53637; 84971; 65095; 1032; 10053; 57153; 3609; 81890; 1785; 11018; 255809; 10498; 78992; 90580; 6597
57153	CTL2	19	10597228	0.339	0.092	3385; 7297; 11140; 5141; 9817; 53637; 84971; 65095; 1032; 10053; 57153; 3609; 81890; 1785; 11018; 255809; 10498; 78992; 90580; 6597; 3949
3609	ILF3	19	10625987	0.402	0.075	7297; 11140; 5141; 9817; 53637; 84971; 65095; 1032; 10053; 57153; 3609; 81890; 1785; 11018; 255809; 10498; 78992; 90580; 6597; 3949; 147841
81890	QTRT1	19	10673130	0.417	-0.142	11140; 5141; 9817; 53637; 84971; 65095; 1032; 10053; 57153; 3609; 81890; 1785; 11018; 255809; 10498; 78992; 90580; 6597; 3949; 147841; 25959
1785	DNM2	19	10689773	0.457	-0.186	5141; 9817; 53637; 84971; 65095; 1032; 10053; 57153; 3609; 81890; 1785; 11018; 255809; 10498; 78992; 90580; 6597; 3949; 147841; 25959; 57572
10498	CARM1	19	10843252	0.381	0.049	84971; 65095; 1032; 10053; 57153; 3609; 81890; 1785; 11018; 255809; 10498; 78992; 90580; 6597; 3949; 147841; 25959; 57572; 55908; 26526; 9545
6597	SMARCA4	19	10932605	0.308	-0.016	10053; 57153; 3609; 81890; 1785; 11018; 255809; 10498; 78992; 90580; 6597; 3949; 147841; 25959; 57572; 55908; 26526; 9545; 64748; 126074; 2057
2193	FARSLA	19	12894292	0.303	0.32	54831; 29911; 3726; 7001; 10535; 83546; 22983; 1777; 10661; 2639; 2193; 811; 5886; 90480; 199699; 4784; 4066; 55621; 112939; 8677; 9592	regulation of transcription, DNA-dependent(GO:0006355);	DNA binding(GO:0003677);	nucleus(GO:0005634);
115098	LOC115098	19	17906904	0.345	0.28	25796; 199786; 79709; 55201; 23149; 10331; 3640; 3718; 6142; 6528; 115098; 3780; 27106; 3594; 5296; 10437; 84769; 5864; 5143; 3727; 25804
27106	CLONE24945	19	17979976	0.345	0.063	79709; 55201; 23149; 10331; 3640; 3718; 6142; 6528; 115098; 3780; 27106; 3594; 5296; 10437; 84769; 5864; 5143; 3727; 25804; 54858; 9518	signal transduction(GO:0007165);
54929	FLJ20422	19	19091430	0.326	-0.147	23373; 1311; 5976; 2657; 10715; 11316; 54555; 9454; 10147; 93436; 54929; 4207; 8625; 126382; 1463; 404037; 57794; 23383; 54815; 83983; 51079		ATP binding(GO:0005524);
54815	p66alpha	19	19430396	0.335	-0.073	10147; 93436; 54929; 4207; 8625; 126382; 1463; 404037; 57794; 23383; 54815; 83983; 51079; 374887; 148113; 80714; 9170; 51291; 57130; 94039; 7561	regulation of transcription, DNA-dependent(GO:0006355);	nucleic acid binding(GO:0003676); DNA binding(GO:0003677); transcription factor activity(GO:0003700);	nucleus(GO:0005634); intracellular(GO:0005622);
83983	SSTK	19	19486027	0.388	-0.157	93436; 54929; 4207; 8625; 126382; 1463; 404037; 57794; 23383; 54815; 83983; 51079; 374887; 148113; 80714; 9170; 51291; 57130; 94039; 7561; 56242	regulation of transcription, DNA-dependent(GO:0006355);	nucleic acid binding(GO:0003676); DNA binding(GO:0003677); transcription factor activity(GO:0003700);	nucleus(GO:0005634); intracellular(GO:0005622);
126299	MGC51082	19	48803216	0.366	0.139	5670; 5673; 5672; 5678; 57126; 83639; 284345; 23474; 284346; 79177; 126299; 199731; 5329; 56269; 56006; 3783; 284348; 284349; 7596; 7638; 7711	regulation of transcription, DNA-dependent(GO:0006355); pregnancy(GO:0007565);	DNA binding(GO:0003677);	transcription factor complex(GO:0005667); nucleus(GO:0005634);
5329	PLAUR	19	48844571	0.304	0.145	5672; 5678; 57126; 83639; 284345; 23474; 284346; 79177; 126299; 199731; 5329; 56269; 56006; 3783; 284348; 284349; 7596; 7638; 7711; 7773; 7673	regulation of transcription, DNA-dependent(GO:0006355);	nucleic acid binding(GO:0003676); DNA binding(GO:0003677);	transcription factor complex(GO:0005667); nucleus(GO:0005634); intracellular(GO:0005622);
3783	KCNN4	19	48962524	0.309	0.129	83639; 284345; 23474; 284346; 79177; 126299; 199731; 5329; 56269; 56006; 3783; 284348; 284349; 7596; 7638; 7711; 7773; 7673; 7766; 7767; 7768	regulation of transcription, DNA-dependent(GO:0006355);	nucleic acid binding(GO:0003676); DNA binding(GO:0003677);	transcription factor complex(GO:0005667); nucleus(GO:0005634); intracellular(GO:0005622);
90843	MGC45400	X	102314070	0.34	0.469	140597; 340542; 56001; 11013; 64860; 114928; 80823; 55859; 56000; 56271; 90843; 56849; 51186; 27018; 142684; 79921; 85012; 9338; 9643; 203562; 5354	regulation of transcription, DNA-dependent(GO:0006355);	DNA binding(GO:0003677);	nucleus(GO:0005634); cytoplasm(GO:0005737);
27018	NGFRAP1	X	102437412	0.418	0.523	11013; 64860; 114928; 80823; 55859; 56000; 56271; 90843; 56849; 51186; 27018; 142684; 79921; 85012; 9338; 9643; 203562; 5354; 51209; 286527; 158983	regulation of transcription, DNA-dependent(GO:0006355);	DNA binding(GO:0003677);	nucleus(GO:0005634); cytoplasm(GO:0005737);
79921	FLJ21174	X	102637303	0.329	0.227	114928; 80823; 55859; 56000; 56271; 90843; 56849; 51186; 27018; 142684; 79921; 85012; 9338; 9643; 203562; 5354; 51209; 286527; 158983; 286436; 80712	regulation of transcription, DNA-dependent(GO:0006355);	DNA binding(GO:0003677); transcription factor activity(GO:0003700);	nucleus(GO:0005634); cytoplasm(GO:0005737);
85012	MGC15737	X	102668978	0.338	0.12	80823; 55859; 56000; 56271; 90843; 56849; 51186; 27018; 142684; 79921; 85012; 9338; 9643; 203562; 5354; 51209; 286527; 158983; 286436; 80712; 26280	regulation of transcription, DNA-dependent(GO:0006355);	DNA binding(GO:0003677); transcription factor activity(GO:0003700);	nucleus(GO:0005634); cytoplasm(GO:0005737);
9338	TCEAL1	X	102690046	0.337	0.359	55859; 56000; 56271; 90843; 56849; 51186; 27018; 142684; 79921; 85012; 9338; 9643; 203562; 5354; 51209; 286527; 158983; 286436; 80712; 26280; 56157	regulation of transcription, DNA-dependent(GO:0006355);	transcription factor activity(GO:0003700);	nucleus(GO:0005634); cytoplasm(GO:0005737);
9643	MORF4L2	X	102736577	0.323	0.195	56000; 56271; 90843; 56849; 51186; 27018; 142684; 79921; 85012; 9338; 9643; 203562; 5354; 51209; 286527; 158983; 286436; 80712; 26280; 56157; 203447	regulation of transcription, DNA-dependent(GO:0006355);		nucleus(GO:0005634); cytoplasm(GO:0005737);
23439	ATP1B4	X	119277848	0.395	0.024	65109; 7737; 4694; 158798; 79576; 84528; 158800; 158801; 10009; 55026; 23439; 3920; 8450; 28985; 29071; 255313; 2747; 2892; 57187; 331; 10735			nucleus(GO:0005634);
8450	CUL4B	X	119442379	0.361	-0.191	4694; 158798; 79576; 84528; 158800; 158801; 10009; 55026; 23439; 3920; 8450; 28985; 29071; 255313; 2747; 2892; 57187; 331; 10735; 4068; 10178			nucleus(GO:0005634);
8287	USP9Y	Y	13251290	0.427	0.233	6736; 6192; 7544; 90655; 83259; 64591; 266; 90665; 5616; 7258; 8287; 8653; 7404; 9087; 9084; 22829; 9082; 9426; 159119; 934; 286554	spermatogenesis(GO:0007283);	DNA binding(GO:0003677);	nucleus(GO:0005634);
8653	DDX3Y	Y	13454907	0.403	0.146	6192; 7544; 90655; 83259; 64591; 266; 90665; 5616; 7258; 8287; 8653; 7404; 9087; 9084; 22829; 9082; 9426; 159119; 934; 286554; 84663	spermatogenesis(GO:0007283);	DNA binding(GO:0003677);	nucleus(GO:0005634);
7404	UTY	Y	13847520	0.39	0.159	7544; 90655; 83259; 64591; 266; 90665; 5616; 7258; 8287; 8653; 7404; 9087; 9084; 22829; 9082; 9426; 159119; 934; 286554; 84663; 8284	spermatogenesis(GO:0007283);	DNA binding(GO:0003677);	nucleus(GO:0005634);
9084	VCY	Y	14535782	0.366	0.26	83259; 64591; 266; 90665; 5616; 7258; 8287; 8653; 7404; 9087; 9084; 22829; 9082; 9426; 159119; 934; 286554; 84663; 8284; 9086; 140032	spermatogenesis(GO:0007283);	DNA binding(GO:0003677);	nucleus(GO:0005634);
22829	NLGN4Y	Y	15074584	0.519	0.045	64591; 266; 90665; 5616; 7258; 8287; 8653; 7404; 9087; 9084; 22829; 9082; 9426; 159119; 934; 286554; 84663; 8284; 9086; 140032; 5940	spermatogenesis(GO:0007283);	DNA binding(GO:0003677); RNA binding(GO:0003723);	nucleus(GO:0005634);
84663	CYorf15B	Y	20142460	0.361	0.177	8653; 7404; 9087; 9084; 22829; 9082; 9426; 159119; 934; 286554; 84663; 8284; 9086; 140032; 5940; 9081; 159163; 83863; 9083; 57135; 57055	spermatogenesis(GO:0007283);	nucleic acid binding(GO:0003676); RNA binding(GO:0003723);	nucleus(GO:0005634);
8284	SMCY	Y	20255430	0.327	0.037	7404; 9087; 9084; 22829; 9082; 9426; 159119; 934; 286554; 84663; 8284; 9086; 140032; 5940; 9081; 159163; 83863; 9083; 57135; 57055; 57054	spermatogenesis(GO:0007283);	nucleic acid binding(GO:0003676);	nucleus(GO:0005634); cytoplasm(GO:0005737);
