# Supplementary material for: Transcriptome coexpression map of human embryonic stem cells
Source: BMC Genomics. 2006 May 2;7:103. doi: 10.1186/1471-2164-7-103 (PMC1523211; doi:10.1186/1471-2164-7-103)
Supplement: Additional File 10 — Supplementary Table S5 (Supplementary Table S5 GO terms of each domain in EB.xls). Gene Ontology terms associated with each coexpression chromosomal domains identified in EB (Fisher P ≤ 0.05). [file 1471-2164-7-103-S10.xls]

## Sheet: table_EB_TCS03-GO_table
GeneID	GeneSymbol	Chrom	Chrom_Pos	Coexpression Index (ES)	Coexpression Index (EB)	Domain Genes (GeneID)	Biological Process	Mol Function	Cellular Component
9636	G1P2	1	988945	-0.018	0.311	286080; 79854; 284591; 284598; 148398; 26155; 339451; 84069; 84808; 57801; 9636; 54991; 254099; 254173; 8784; 7293; 51150; 126792; 118424; 6339; 116983
54991	FLJ20584	1	1057127	0.075	0.336	79854; 284591; 284598; 148398; 26155; 339451; 84069; 84808; 57801; 9636; 54991; 254099; 254173; 8784; 7293; 51150; 126792; 118424; 6339; 116983; 126789
8784	TNFRSF18	1	1178811	-0.053	0.332	148398; 26155; 339451; 84069; 84808; 57801; 9636; 54991; 254099; 254173; 8784; 7293; 51150; 126792; 118424; 6339; 116983; 126789; 54973; 1855; 54998
51150	Cab45	1	1192211	0	0.396	339451; 84069; 84808; 57801; 9636; 54991; 254099; 254173; 8784; 7293; 51150; 126792; 118424; 6339; 116983; 126789; 54973; 1855; 54998; 81669; 55052
116983	CENTB5	1	1268866	-0.033	0.321	9636; 54991; 254099; 254173; 8784; 7293; 51150; 126792; 118424; 6339; 116983; 126789; 54973; 1855; 54998; 81669; 55052; 84630; 400729; 64856; 219293
126789	FLJ90811	1	1283916	0.022	0.341	54991; 254099; 254173; 8784; 7293; 51150; 126792; 118424; 6339; 116983; 126789; 54973; 1855; 54998; 81669; 55052; 84630; 400729; 64856; 219293; 83858
54973	FLJ20542	1	1286901	0	0.341	254099; 254173; 8784; 7293; 51150; 126792; 118424; 6339; 116983; 126789; 54973; 1855; 54998; 81669; 55052; 84630; 400729; 64856; 219293; 83858; 55210
54998	AKIP	1	1349032	0.073	0.421	8784; 7293; 51150; 126792; 118424; 6339; 116983; 126789; 54973; 1855; 54998; 81669; 55052; 84630; 400729; 64856; 219293; 83858; 55210; 339453; 29101
55052	MRPL20	1	1422563	-0.062	0.371	51150; 126792; 118424; 6339; 116983; 126789; 54973; 1855; 54998; 81669; 55052; 84630; 400729; 64856; 219293; 83858; 55210; 339453; 29101; 985; 984		ATP binding(GO:0005524); transferase activity(GO:0016740);	cytoplasm(GO:0005737);
9410	HPRP8BP	1	31401613	0.06	0.357	4985; 399474; 6429; 51102; 10076; 4146; 7805; 400748; 9698; 79570; 9410; 51538; 128499; 2170; 347735; 284551; 64129; 3061; 23578; 1307; 576			integral to membrane(GO:0016021); integral to plasma membrane(GO:0005887);
51538	PS1D	1	31438934	-0.059	0.336	399474; 6429; 51102; 10076; 4146; 7805; 400748; 9698; 79570; 9410; 51538; 128499; 2170; 347735; 284551; 64129; 3061; 23578; 1307; 576; 90853			integral to membrane(GO:0016021);
128499	not_found	1	31500894	0.005	0.3	6429; 51102; 10076; 4146; 7805; 400748; 9698; 79570; 9410; 51538; 128499; 2170; 347735; 284551; 64129; 3061; 23578; 1307; 576; 90853; 23024			integral to membrane(GO:0016021);
2170	FABP3	1	31507593	0.055	0.306	51102; 10076; 4146; 7805; 400748; 9698; 79570; 9410; 51538; 128499; 2170; 347735; 284551; 64129; 3061; 23578; 1307; 576; 90853; 23024; 8073			integral to membrane(GO:0016021);
27095	TRAPPC3	1	36271267	0.053	0.304	5690; 127703; 63967; 192670; 26523; 192669; 132241; 27285; 54936; 1296; 27095; 55700; 9967; 79729; 55194; 387647; 83931; 84967; 127700; 64960; 1441	protein biosynthesis(GO:0006412);
55929	DMAP1	1	44348255	0.038	0.354	6487; 9048; 9670; 1802; 533; 8704; 149473; 6536; 400751; 128209; 55929; 79033; 55182; 79639; 339541; 11004; 6202; 266675; 1263; 343521; 149478			nucleus(GO:0005634); integral to membrane(GO:0016021);
11004	KIF2C	1	44874643	0.003	0.342	8704; 149473; 6536; 400751; 128209; 55929; 79033; 55182; 79639; 339541; 11004; 6202; 266675; 1263; 343521; 149478; 8643; 8891; 79654; 7389; 57643			integral to membrane(GO:0016021);
2060	EPS15	1	51532919	0.143	0.319	115548; 84871; 79656; 1996; 63950; 11124; 93323; 1031; 284546; 26994; 2060; 114883; 4898; 5865; 51060; 112970; 57542; 9372; 200014; 4998; 84950
4898	NRD1	1	51966904	0.122	0.302	79656; 1996; 63950; 11124; 93323; 1031; 284546; 26994; 2060; 114883; 4898; 5865; 51060; 112970; 57542; 9372; 200014; 4998; 84950; 23318; 348378
25950	RWDD3	1	95411787	-0.069	0.349	2730; 24; 9411; 5825; 2152; 400763; 126969; 1266; 199857; 148534; 25950; 58155; 1806; 51375; 163404; 54873; 178; 23443; 64645; 163786; 54482	transport(GO:0006810);		integral to membrane(GO:0016021); membrane(GO:0016020);
23443	SLC35A3	1	100147560	0.096	0.316	1266; 199857; 148534; 25950; 58155; 1806; 51375; 163404; 54873; 178; 23443; 64645; 163786; 54482; 127495; 1629; 8634; 8556; 54112; 7412; 2135			integral to membrane(GO:0016021);
3749	KCNC4	1	110466018	0.004	0.315	2946; 2944; 2949; 2947; 79574; 1435; 10768; 85369; 257; 164153; 3749; 64783; 9122; 10542; 84432; 3744; 3737; 3738; 963; 55791; 128338	cation transport(GO:0006812); metabolism(GO:0008152); ion transport(GO:0006811); potassium ion transport(GO:0006813); transport(GO:0006810);	glutathione transferase activity(GO:0004364); ion channel activity(GO:0005216); protein binding(GO:0005515); potassium channel activity(GO:0005267); transferase activity(GO:0016740); voltage-gated potassium channel activity(GO:0005249); cation channel activity(GO:0005261);	integral to membrane(GO:0016021); integral to plasma membrane(GO:0005887); voltage-gated potassium channel complex(GO:0008076); cytoplasm(GO:0005737); membrane(GO:0016020); membrane fraction(GO:0005624);
149018	not_found	1	149989036	0.018	0.338	353132; 353131; 4184; 3713; 163778; 6698; 6707; 6699; 6701; 6700; 149018; 4014; 114771; 57115; 6280; 6283; 6279; 338324; 6278; 6277; 6276	epidermis development(GO:0008544);	structural molecule activity(GO:0005198); calcium ion binding(GO:0005509);	cytoplasm(GO:0005737);
114771	PGLYRPIalpha	1	150083410	-0.135	0.369	4184; 3713; 163778; 6698; 6707; 6699; 6701; 6700; 149018; 4014; 114771; 57115; 6280; 6283; 6279; 338324; 6278; 6277; 6276; 6275; 389562	epidermis development(GO:0008544);	structural molecule activity(GO:0005198); calcium ion binding(GO:0005509);	cytoplasm(GO:0005737);
338324	S100A15	1	150202072	0.003	0.418	6699; 6701; 6700; 149018; 4014; 114771; 57115; 6280; 6283; 6279; 338324; 6278; 6277; 6276; 6275; 389562; 6274; 6273; 401922; 140576; 57402		calcium ion binding(GO:0005509);	cytoplasm(GO:0005737);
6277	S100A6	1	150320148	0.177	0.411	6700; 149018; 4014; 114771; 57115; 6280; 6283; 6279; 338324; 6278; 6277; 6276; 6275; 389562; 6274; 6273; 401922; 140576; 57402; 6284; 6271		protein binding(GO:0005515); calcium ion binding(GO:0005509);	cytoplasm(GO:0005737);
6275	S100A4	1	150329170	0.22	0.363	4014; 114771; 57115; 6280; 6283; 6279; 338324; 6278; 6277; 6276; 6275; 389562; 6274; 6273; 401922; 140576; 57402; 6284; 6271; 26097; 23557		protein binding(GO:0005515); calcium ion binding(GO:0005509);	cytoplasm(GO:0005737);
389562	not_found	1	150329227	0.237	0.364	114771; 57115; 6280; 6283; 6279; 338324; 6278; 6277; 6276; 6275; 389562; 6274; 6273; 401922; 140576; 57402; 6284; 6271; 26097; 23557; 3608		protein binding(GO:0005515); calcium ion binding(GO:0005509);	cytoplasm(GO:0005737);
6274	S100A3	1	150332881	0.253	0.309	57115; 6280; 6283; 6279; 338324; 6278; 6277; 6276; 6275; 389562; 6274; 6273; 401922; 140576; 57402; 6284; 6271; 26097; 23557; 3608; 4881		protein binding(GO:0005515); calcium ion binding(GO:0005509);	cytoplasm(GO:0005737);
6273	S100A2	1	150346659	0.165	0.305	6280; 6283; 6279; 338324; 6278; 6277; 6276; 6275; 389562; 6274; 6273; 401922; 140576; 57402; 6284; 6271; 26097; 23557; 3608; 4881; 65123		calcium ion binding(GO:0005509);	cytoplasm(GO:0005737);
23381	EST1B	1	153032089	0.008	0.443	28956; 57111; 92312; 4000; 169834; 64218; 9673; 11243; 632; 79957; 23381; 126006; 84283; 112770; 7203; 128229; 10485; 4209; 128239; 164118; 128240
7203	CCT3	1	153091832	-0.049	0.369	169834; 64218; 9673; 11243; 632; 79957; 23381; 126006; 84283; 112770; 7203; 128229; 10485; 4209; 128239; 164118; 128240; 54865; 60484; 63827; 10763
128229	SSTK-IP	1	153120177	0.014	0.38	64218; 9673; 11243; 632; 79957; 23381; 126006; 84283; 112770; 7203; 128229; 10485; 4209; 128239; 164118; 128240; 54865; 60484; 63827; 10763; 1382
63923	TNN	1	171827760	-0.013	0.313	55157; 84614; 462; 149041; 57238; 9910; 9293; 84159; 27101; 63931; 63923; 9674; 7143; 64326; 60676; 57795; 284307; 400796; 89866; 389316; 9462
60676	PLAC3	1	173163963	0.046	0.306	57238; 9910; 9293; 84159; 27101; 63931; 63923; 9674; 7143; 64326; 60676; 57795; 284307; 400796; 89866; 389316; 9462; 84066; 55103; 9068; 9917	biological_process unknown(GO:0000004);
9641	IKBKE	1	203032190	-0.097	0.385	2005; 85414; 64710; 8934; 255812; 254428; 148811; 115019; 553; 1510; 9641; 83593; 1939; 8444; 9261; 3586; 29949; 50604; 11009; 9214; 5284	immune response(GO:0006955);	cytokine activity(GO:0005125);	integral to plasma membrane(GO:0005887); cytoplasm(GO:0005737); extracellular region(GO:0005576);
9261	MAPKAPK2	1	203246683	0.071	0.433	255812; 254428; 148811; 115019; 553; 1510; 9641; 83593; 1939; 8444; 9261; 3586; 29949; 50604; 11009; 9214; 5284; 441471; 83953; 79098; 5208	immune response(GO:0006955);	ATP binding(GO:0005524); transferase activity(GO:0016740); cytokine activity(GO:0005125);	cytoplasm(GO:0005737); extracellular region(GO:0005576);
29949	IL19	1	203360609	0.113	0.336	148811; 115019; 553; 1510; 9641; 83593; 1939; 8444; 9261; 3586; 29949; 50604; 11009; 9214; 5284; 441471; 83953; 79098; 5208; 725; 722	immune response(GO:0006955);	ATP binding(GO:0005524); transferase activity(GO:0016740); cytokine activity(GO:0005125);	cytoplasm(GO:0005737); extracellular region(GO:0005576);
50604	IL20	1	203427548	-0.007	0.322	115019; 553; 1510; 9641; 83593; 1939; 8444; 9261; 3586; 29949; 50604; 11009; 9214; 5284; 441471; 83953; 79098; 5208; 725; 722; 1604	immune response(GO:0006955);	ATP binding(GO:0005524); transferase activity(GO:0016740); cytokine activity(GO:0005125);	integral to plasma membrane(GO:0005887); cytoplasm(GO:0005737); extracellular region(GO:0005576);
148304	FLJ25078	1	206344056	-0.135	0.367	4179; 388732; 947; 442769; 57172; 3914; 56977; 50486; 3290; 80342; 148304; 3664; 27042; 255928; 55733; 3756; 55758; 7188; 84791; 343035; 7779	transport(GO:0006810);		membrane(GO:0016020);
79805	FLJ12505	1	209512371	0.025	0.308	5525; 55248; 29937; 467; 149647; 55509; 25936; 149643; 28982; 23184; 79805; 90806; 26750; 5629; 56950; 5784; 1063; 3776; 51133; 7399; 2104			nucleus(GO:0005634);
84886	FLJ14525	1	227279600	0.059	0.35	58; 55746; 23456; 27097; 401491; 2590; 79605; 22796; 183; 10753; 84886; 79573; 64801; 375061; 140862; 128061; 8443; 149371; 83932; 54583; 7257
64801	ARV1	1	227421557	0.243	0.345	23456; 27097; 401491; 2590; 79605; 22796; 183; 10753; 84886; 79573; 64801; 375061; 140862; 128061; 8443; 149371; 83932; 54583; 7257; 27185; 57568
375061	MGC15887	1	227461667	0.191	0.359	27097; 401491; 2590; 79605; 22796; 183; 10753; 84886; 79573; 64801; 375061; 140862; 128061; 8443; 149371; 83932; 54583; 7257; 27185; 57568; 84284
128061	DKFZp547B1713	1	227666245	0.165	0.31	2590; 79605; 22796; 183; 10753; 84886; 79573; 64801; 375061; 140862; 128061; 8443; 149371; 83932; 54583; 7257; 27185; 57568; 84284; 80003; 84451
149371	EXOC8	1	227775216	-0.036	0.314	22796; 183; 10753; 84886; 79573; 64801; 375061; 140862; 128061; 8443; 149371; 83932; 54583; 7257; 27185; 57568; 84284; 80003; 84451; 3775; 148641
83932	DKFZP547N043	1	227780465	0.137	0.334	183; 10753; 84886; 79573; 64801; 375061; 140862; 128061; 8443; 149371; 83932; 54583; 7257; 27185; 57568; 84284; 80003; 84451; 3775; 148641; 6894
54583	EGLN1	1	227808165	-0.137	0.397	10753; 84886; 79573; 64801; 375061; 140862; 128061; 8443; 149371; 83932; 54583; 7257; 27185; 57568; 84284; 80003; 84451; 3775; 148641; 6894; 359948
7257	TSNAX	1	227971133	0.101	0.336	84886; 79573; 64801; 375061; 140862; 128061; 8443; 149371; 83932; 54583; 7257; 27185; 57568; 84284; 80003; 84451; 3775; 148641; 6894; 359948; 400961
84451	KIAA1804	1	229770248	-0.16	0.373	128061; 8443; 149371; 83932; 54583; 7257; 27185; 57568; 84284; 80003; 84451; 3775; 148641; 6894; 359948; 400961; 284527; 23029; 9804; 387791; 51742
3775	KCNK1	1	230056484	-0.096	0.352	8443; 149371; 83932; 54583; 7257; 27185; 57568; 84284; 80003; 84451; 3775; 148641; 6894; 359948; 400961; 284527; 23029; 9804; 387791; 51742; 9453
81469	OR2G3	1	244094928	0.007	0.331	90333; 93474; 79862; 7678; 317705; 84838; 114548; 127623; 81472; 148823; 81469; 343170; 26188; 25893; 343171; 343172; 284521; 391191; 127059; 26245; 391195	G-protein coupled receptor protein signaling pathway(GO:0007186);
25893	BIA2	1	244346541	0.095	0.373	7678; 317705; 84838; 114548; 127623; 81472; 148823; 81469; 343170; 26188; 25893; 343171; 343172; 284521; 391191; 127059; 26245; 391195; 127066; 127074; 26696	G-protein coupled receptor protein signaling pathway(GO:0007186); perception of smell(GO:0007608);	olfactory receptor activity(GO:0004984);	integral to membrane(GO:0016021);
3032	HADHB	2	26379471	0.069	0.314	22979; 5443; 1788; 1838; 55252; 3797; 10890; 389749; 150946; 3030; 3032; 165082; 92749; 9381; 130106; 3777; 54978; 1058; 56896; 22924; 54867
388565	not_found	2	64691996	-0.096	0.316	23301; 5013; 51057; 4190; 388955; 7360; 51542; 57162; 29094; 54812; 388565; 400958; 6509; 200731; 23177; 5861; 10097; 200734; 4211; 219537; 54465
5861	RAB1A	2	65225639	0.076	0.301	7360; 51542; 57162; 29094; 54812; 388565; 400958; 6509; 200731; 23177; 5861; 10097; 200734; 4211; 219537; 54465; 10438; 116143; 56902; 5534; 25927
51255	LOC51255	2	85734514	0.076	0.358	25938; 3126; 54884; 84173; 822; 284948; 4144; 2677; 8673; 10791; 51255; 129303; 10713; 6439; 10578; 84913; 8869; 25885; 55037; 10989; 51318			integral to membrane(GO:0016021);
10713	USP39	2	85754966	-0.1	0.332	54884; 84173; 822; 284948; 4144; 2677; 8673; 10791; 51255; 129303; 10713; 6439; 10578; 84913; 8869; 25885; 55037; 10989; 51318; 65055; 23026			integral to membrane(GO:0016021);
30061	SLC40A1	2	190250823	0.248	0.337	3685; 165215; 151112; 10203; 7035; 51454; 116093; 1281; 1290; 84128; 30061; 54529; 23279; 64172; 94101; 5378; 2660; 84281; 26275; 3628; 54842
23279	NUP160	2	190438139	-0.151	0.3	151112; 10203; 7035; 51454; 116093; 1281; 1290; 84128; 30061; 54529; 23279; 64172; 94101; 5378; 2660; 84281; 26275; 3628; 54842; 23078; 401026
79840	FLJ12610	2	219765552	-0.032	0.482	7475; 80326; 285401; 8941; 151300; 54738; 1412; 255101; 130619; 3549; 79840; 151295; 27013; 79137; 130617; 10058; 79065; 55139; 79411; 8576; 7277
151295	SLC23A3	2	219851694	-0.049	0.444	80326; 285401; 8941; 151300; 54738; 1412; 255101; 130619; 3549; 79840; 151295; 27013; 79137; 130617; 10058; 79065; 55139; 79411; 8576; 7277; 80086
27013	CGI-57	2	219862123	0.073	0.556	285401; 8941; 151300; 54738; 1412; 255101; 130619; 3549; 79840; 151295; 27013; 79137; 130617; 10058; 79065; 55139; 79411; 8576; 7277; 80086; 3300
130617	LOC130617	2	219897042	-0.04	0.563	151300; 54738; 1412; 255101; 130619; 3549; 79840; 151295; 27013; 79137; 130617; 10058; 79065; 55139; 79411; 8576; 7277; 80086; 3300; 5798; 23549
10058	ABCB6	2	219899998	0.163	0.546	54738; 1412; 255101; 130619; 3549; 79840; 151295; 27013; 79137; 130617; 10058; 79065; 55139; 79411; 8576; 7277; 80086; 3300; 5798; 23549; 1674
79065	FLJ22169	2	219909606	0.157	0.588	1412; 255101; 130619; 3549; 79840; 151295; 27013; 79137; 130617; 10058; 79065; 55139; 79411; 8576; 7277; 80086; 3300; 5798; 23549; 1674; 10290
55139	FLJ10415	2	219920046	0.149	0.519	255101; 130619; 3549; 79840; 151295; 27013; 79137; 130617; 10058; 79065; 55139; 79411; 8576; 7277; 80086; 3300; 5798; 23549; 1674; 10290; 29926
7277	TUBA1	2	219940505	0.242	0.582	79840; 151295; 27013; 79137; 130617; 10058; 79065; 55139; 79411; 8576; 7277; 80086; 3300; 5798; 23549; 1674; 10290; 29926; 55515; 79586; 130612
3300	DNAJB2	2	219969602	-0.027	0.527	27013; 79137; 130617; 10058; 79065; 55139; 79411; 8576; 7277; 80086; 3300; 5798; 23549; 1674; 10290; 29926; 55515; 79586; 130612; 23363; 3623
5798	PTPRN	2	219979851	-0.054	0.335	79137; 130617; 10058; 79065; 55139; 79411; 8576; 7277; 80086; 3300; 5798; 23549; 1674; 10290; 29926; 55515; 79586; 130612; 23363; 3623; 114790
23549	DNPEP	2	220064421	0.245	0.376	130617; 10058; 79065; 55139; 79411; 8576; 7277; 80086; 3300; 5798; 23549; 1674; 10290; 29926; 55515; 79586; 130612; 23363; 3623; 114790; 6508			membrane(GO:0016020);
1674	DES	2	220108609	-0.116	0.31	10058; 79065; 55139; 79411; 8576; 7277; 80086; 3300; 5798; 23549; 1674; 10290; 29926; 55515; 79586; 130612; 23363; 3623; 114790; 6508; 2043		ATP binding(GO:0005524);	membrane(GO:0016020);
10290	APEG1	2	220133900	-0.076	0.407	79065; 55139; 79411; 8576; 7277; 80086; 3300; 5798; 23549; 1674; 10290; 29926; 55515; 79586; 130612; 23363; 3623; 114790; 6508; 2043; 5077			membrane(GO:0016020);
55515	ACCN4	2	220204556	0.155	0.372	79411; 8576; 7277; 80086; 3300; 5798; 23549; 1674; 10290; 29926; 55515; 79586; 130612; 23363; 3623; 114790; 6508; 2043; 5077; 151278; 130367			membrane(GO:0016020);
23363	KIAA0657	2	220246823	0.2	0.45	80086; 3300; 5798; 23549; 1674; 10290; 29926; 55515; 79586; 130612; 23363; 3623; 114790; 6508; 2043; 5077; 151278; 130367; 10056; 116255; 2181			cytoplasm(GO:0005737); membrane(GO:0016020);
3623	INHA	2	220262458	0.074	0.382	3300; 5798; 23549; 1674; 10290; 29926; 55515; 79586; 130612; 23363; 3623; 114790; 6508; 2043; 5077; 151278; 130367; 10056; 116255; 2181; 23704			integral to membrane(GO:0016021); cytoplasm(GO:0005737); membrane(GO:0016020);
84522	GL009	3	9907271	-0.06	0.35	64419; 151835; 7862; 4968; 8536; 10474; 10093; 26140; 285367; 63924; 84522; 132014; 84818; 78987; 55831; 401052; 2177; 115795; 55845; 7428; 3656
2177	FANCD2	3	10043127	-0.15	0.304	10093; 26140; 285367; 63924; 84522; 132014; 84818; 78987; 55831; 401052; 2177; 115795; 55845; 7428; 3656; 9797; 51738; 6396; 491; 6538; 6529	biological_process unknown(GO:0000004); transport(GO:0006810);		membrane(GO:0016020);
112616	CKLFSF7	3	32408166	-0.029	0.338	152100; 64343; 152098; 285322; 27303; 7048; 201595; 114884; 23171; 152189; 112616; 54918; 51143; 25904; 389102; 131405; 1233; 2720; 10491; 25827; 7342	chemotaxis(GO:0006935);		integral to membrane(GO:0016021); membrane(GO:0016020);
54918	CKLFSF6	3	32497807	-0.027	0.301	64343; 152098; 285322; 27303; 7048; 201595; 114884; 23171; 152189; 112616; 54918; 51143; 25904; 389102; 131405; 1233; 2720; 10491; 25827; 7342; 10015	chemotaxis(GO:0006935);		integral to membrane(GO:0016021); membrane(GO:0016020);
8309	ACOX2	3	58465903	0.144	0.319	378; 201627; 7871; 2317; 1776; 57406; 11102; 54899; 5162; 200845; 8309; 11170; 131177; 200844; 339902; 2272; 5793; 221656; 57415; 55079; 8618		hydrolase activity(GO:0016787);
57650	KIAA1524	3	109752094	0.136	0.313	868; 344595; 84692; 56987; 151658; 285205; 961; 55081; 11148; 22989; 57650; 9666; 84666; 50852; 9626; 27136; 151871; 55211; 160428; 401082; 151760
23434	GR6	3	129773541	-0.076	0.314	131601; 4171; 50512; 80325; 11343; 29927; 8607; 60678; 165721; 2624; 23434; 6184; 7879; 389147; 28976; 57507; 57501; 401087; 2815; 339122; 57461			nucleus(GO:0005634);
23129	PLXND1	3	130756715	-0.039	0.375	7555; 22820; 23654; 56941; 8971; 339942; 8930; 55764; 6010; 132243; 23129; 23023; 7200; 387746; 256076; 131873; 30849; 27032; 28990; 79858; 152195
5217	PFN2	3	151165391	0.072	0.321	6596; 284825; 84343; 1356; 116441; 4071; 7104; 51122; 389161; 11342; 5217; 9819; 27230; 85451; 83939; 51714; 131831; 6478; 7401; 116931; 29909			integral to membrane(GO:0016021); cytoplasm(GO:0005737);
51714	SELT	3	151803763	0.286	0.336	4071; 7104; 51122; 389161; 11342; 5217; 9819; 27230; 85451; 83939; 51714; 131831; 6478; 7401; 116931; 29909; 9934; 53836; 53829; 64805; 285313	G-protein coupled receptor protein signaling pathway(GO:0007186); biological_process unknown(GO:0000004);	G-protein coupled receptor activity(GO:0004930); rhodopsin-like receptor activity(GO:0001584); purinergic nucleotide receptor activity, G-protein coupled(GO:0045028);	integral to membrane(GO:0016021); cytoplasm(GO:0005737);
54819	FLJ20094	5	132360577	0.209	0.328	3596; 3565; 11127; 23176; 134548; 134549; 2661; 27089; 116842; 27125; 54819; 3308; 23105; 56951; 7416; 6932; 6500; 347442; 5515; 51265; 7320			mitochondrion(GO:0005739);
3308	HSPA4	5	132415560	-0.168	0.311	3565; 11127; 23176; 134548; 134549; 2661; 27089; 116842; 27125; 54819; 3308; 23105; 56951; 7416; 6932; 6500; 347442; 5515; 51265; 7320; 91368			mitochondrion(GO:0005739);
5515	PPP2CA	5	133560319	0.166	0.32	116842; 27125; 54819; 3308; 23105; 56951; 7416; 6932; 6500; 347442; 5515; 51265; 7320; 91368; 79726; 23338; 51128; 387643; 819; 9879; 134553			nucleus(GO:0005634);
202051	LOC202051	5	138760381	0.107	0.304	1958; 2107; 3313; 1495; 401210; 64374; 9782; 51247; 9963; 51237; 202051; 202052; 340061; 7322; 51523; 84249; 9542; 5813; 84418; 5201; 1839	regulation of transcription, DNA-dependent(GO:0006355);	chaperone activity(GO:0003754); DNA binding(GO:0003677);	nucleus(GO:0005634); integral to membrane(GO:0016021);
83884	SLC25A2	5	140662379	-0.143	0.314	56129; 56128; 57717; 56127; 56126; 56125; 56124; 56123; 56122; 56121; 83884; 6879; 56114; 56113; 56112; 1729; 8841; 285613; 89848; 64411; 5097	homophilic cell adhesion(GO:0007156); cell adhesion(GO:0007155); regulation of synapse(GO:0007273); neurogenesis(GO:0007399); synaptogenesis(GO:0007416);	calcium-dependent cell adhesion molecule activity(GO:0008014); cell adhesion molecule activity(GO:0005194); calcium ion binding(GO:0005509);	integral to membrane(GO:0016021); integral to plasma membrane(GO:0005887); membrane(GO:0016020);
51164	DCTN4	5	150068502	-0.028	0.303	6534; 815; 340075; 6949; 972; 6208; 3340; 11346; 91977; 55696; 51164; 85027; 345611; 91975; 134466; 2878; 10318; 309; 26112; 2760; 285641
91975	ZNF300	5	150254156	-0.15	0.3	6949; 972; 6208; 3340; 11346; 91977; 55696; 51164; 85027; 345611; 91975; 134466; 2878; 10318; 309; 26112; 2760; 285641; 153201; 206358; 2196			membrane(GO:0016020);
2878	GPX3	5	150380111	0.034	0.32	6208; 3340; 11346; 91977; 55696; 51164; 85027; 345611; 91975; 134466; 2878; 10318; 309; 26112; 2760; 285641; 153201; 206358; 2196; 6678; 475			membrane(GO:0016020);
10318	TNIP1	5	150389709	0.073	0.31	3340; 11346; 91977; 55696; 51164; 85027; 345611; 91975; 134466; 2878; 10318; 309; 26112; 2760; 285641; 153201; 206358; 2196; 6678; 475; 10146			cytoplasm(GO:0005737); membrane(GO:0016020);
309	ANXA6	5	150460862	0.055	0.344	11346; 91977; 55696; 51164; 85027; 345611; 91975; 134466; 2878; 10318; 309; 26112; 2760; 285641; 153201; 206358; 2196; 6678; 475; 10146; 2741			cytoplasm(GO:0005737); membrane(GO:0016020);
3006	HIST1H1C	6	26163946	0.298	0.401	10246; 10475; 3024; 8350; 8359; 8366; 8358; 8335; 3018; 8352; 3006; 3077; 8364; 3010; 8347; 8334; 286144; 3008; 3017; 8344; 8360	regulation of transcription, DNA-dependent(GO:0006355); nucleosome assembly(GO:0006334); chromosome organization and biogenesis (sensu Eukaryota)(GO:0007001);	DNA binding(GO:0003677);	nucleus(GO:0005634); nucleosome(GO:0000786); chromosome(GO:0005694);
8364	HIST1H4C	6	26212154	0.377	0.416	3024; 8350; 8359; 8366; 8358; 8335; 3018; 8352; 3006; 3077; 8364; 3010; 8347; 8334; 286144; 3008; 3017; 8344; 8360; 8351; 3013	regulation of transcription, DNA-dependent(GO:0006355); nucleosome assembly(GO:0006334); chromosome organization and biogenesis (sensu Eukaryota)(GO:0007001);	DNA binding(GO:0003677);	nucleus(GO:0005634); nucleosome(GO:0000786); chromosome(GO:0005694);
8347	HIST1H2BC	6	26231673	0.228	0.512	8359; 8366; 8358; 8335; 3018; 8352; 3006; 3077; 8364; 3010; 8347; 8334; 286144; 3008; 3017; 8344; 8360; 8351; 3013; 8343; 8367	regulation of transcription, DNA-dependent(GO:0006355); nucleosome assembly(GO:0006334); chromosome organization and biogenesis (sensu Eukaryota)(GO:0007001);	DNA binding(GO:0003677);	nucleus(GO:0005634); nucleosome(GO:0000786); chromosome(GO:0005694);
3008	HIST1H1E	6	26264537	0.293	0.509	8335; 3018; 8352; 3006; 3077; 8364; 3010; 8347; 8334; 286144; 3008; 3017; 8344; 8360; 8351; 3013; 8343; 8367; 8339; 3012; 8353	regulation of transcription, DNA-dependent(GO:0006355); nucleosome assembly(GO:0006334); embryogenesis and morphogenesis(GO:0007345); chromosome organization and biogenesis (sensu Eukaryota)(GO:0007001);	DNA binding(GO:0003677);	nucleus(GO:0005634); nucleosome(GO:0000786); chromosome(GO:0005694);
8344	HIST1H2BE	6	26292002	0.357	0.423	8352; 3006; 3077; 8364; 3010; 8347; 8334; 286144; 3008; 3017; 8344; 8360; 8351; 3013; 8343; 8367; 8339; 3012; 8353; 3007; 8361	regulation of transcription, DNA-dependent(GO:0006355); nucleosome assembly(GO:0006334); chromosome organization and biogenesis (sensu Eukaryota)(GO:0007001);	DNA binding(GO:0003677);	nucleus(GO:0005634); nucleosome(GO:0000786); chromosome(GO:0005694);
8360	HIST1H4D	6	26296916	0.411	0.475	3006; 3077; 8364; 3010; 8347; 8334; 286144; 3008; 3017; 8344; 8360; 8351; 3013; 8343; 8367; 8339; 3012; 8353; 3007; 8361; 8369	regulation of transcription, DNA-dependent(GO:0006355); nucleosome assembly(GO:0006334); chromosome organization and biogenesis (sensu Eukaryota)(GO:0007001);	DNA binding(GO:0003677);	nucleus(GO:0005634); nucleosome(GO:0000786); chromosome(GO:0005694);
8351	HIST1H3D	6	26304990	0.232	0.531	3077; 8364; 3010; 8347; 8334; 286144; 3008; 3017; 8344; 8360; 8351; 3013; 8343; 8367; 8339; 3012; 8353; 3007; 8361; 8369; 8968	regulation of transcription, DNA-dependent(GO:0006355); nucleosome assembly(GO:0006334); chromosome organization and biogenesis (sensu Eukaryota)(GO:0007001);	DNA binding(GO:0003677);	nucleus(GO:0005634); nucleosome(GO:0000786); chromosome(GO:0005694);
3013	HIST1H2AD	6	26306990	0.214	0.548	8364; 3010; 8347; 8334; 286144; 3008; 3017; 8344; 8360; 8351; 3013; 8343; 8367; 8339; 3012; 8353; 3007; 8361; 8369; 8968; 8345	regulation of transcription, DNA-dependent(GO:0006355); nucleosome assembly(GO:0006334); chromosome organization and biogenesis (sensu Eukaryota)(GO:0007001);	DNA binding(GO:0003677);	nucleus(GO:0005634); nucleosome(GO:0000786); chromosome(GO:0005694);
8343	HIST1H2BF	6	26307765	-0.141	0.318	3010; 8347; 8334; 286144; 3008; 3017; 8344; 8360; 8351; 3013; 8343; 8367; 8339; 3012; 8353; 3007; 8361; 8369; 8968; 8345; 8355	regulation of transcription, DNA-dependent(GO:0006355); nucleosome assembly(GO:0006334); chromosome organization and biogenesis (sensu Eukaryota)(GO:0007001);	DNA binding(GO:0003677);	nucleus(GO:0005634); nucleosome(GO:0000786); chromosome(GO:0005694);
8339	HIST1H2BG	6	26324406	0.231	0.431	8334; 286144; 3008; 3017; 8344; 8360; 8351; 3013; 8343; 8367; 8339; 3012; 8353; 3007; 8361; 8369; 8968; 8345; 8355; 8346; 8365	regulation of transcription, DNA-dependent(GO:0006355); nucleosome assembly(GO:0006334); chromosome organization and biogenesis (sensu Eukaryota)(GO:0007001);	DNA binding(GO:0003677);	nucleus(GO:0005634); nucleosome(GO:0000786); chromosome(GO:0005694);
3012	HIST1H2AE	6	26325126	0.194	0.354	286144; 3008; 3017; 8344; 8360; 8351; 3013; 8343; 8367; 8339; 3012; 8353; 3007; 8361; 8369; 8968; 8345; 8355; 8346; 8365; 11118	regulation of transcription, DNA-dependent(GO:0006355); nucleosome assembly(GO:0006334); chromosome organization and biogenesis (sensu Eukaryota)(GO:0007001);	DNA binding(GO:0003677);	nucleus(GO:0005634); nucleosome(GO:0000786); chromosome(GO:0005694);
8353	HIST1H3E	6	26333361	0.335	0.389	3008; 3017; 8344; 8360; 8351; 3013; 8343; 8367; 8339; 3012; 8353; 3007; 8361; 8369; 8968; 8345; 8355; 8346; 8365; 11118; 10385	regulation of transcription, DNA-dependent(GO:0006355); nucleosome assembly(GO:0006334); chromosome organization and biogenesis (sensu Eukaryota)(GO:0007001);	DNA binding(GO:0003677);	nucleus(GO:0005634); nucleosome(GO:0000786); chromosome(GO:0005694);
3007	HIST1H1D	6	26342418	-0.05	0.38	3017; 8344; 8360; 8351; 3013; 8343; 8367; 8339; 3012; 8353; 3007; 8361; 8369; 8968; 8345; 8355; 8346; 8365; 11118; 10385; 11119	regulation of transcription, DNA-dependent(GO:0006355); nucleosome assembly(GO:0006334); chromosome organization and biogenesis (sensu Eukaryota)(GO:0007001);	DNA binding(GO:0003677);	nucleus(GO:0005634); nucleosome(GO:0000786); chromosome(GO:0005694);
8369	HIST1H4G	6	26354817	0.058	0.494	8360; 8351; 3013; 8343; 8367; 8339; 3012; 8353; 3007; 8361; 8369; 8968; 8345; 8355; 8346; 8365; 11118; 10385; 11119; 54718; 10384	nucleosome assembly(GO:0006334); chromosome organization and biogenesis (sensu Eukaryota)(GO:0007001);	receptor activity(GO:0004872); DNA binding(GO:0003677);	nucleus(GO:0005634); nucleosome(GO:0000786); chromosome(GO:0005694);
8968	HIST1H3F	6	26358348	0.069	0.438	8351; 3013; 8343; 8367; 8339; 3012; 8353; 3007; 8361; 8369; 8968; 8345; 8355; 8346; 8365; 11118; 10385; 11119; 54718; 10384; 11120	nucleosome assembly(GO:0006334); chromosome organization and biogenesis (sensu Eukaryota)(GO:0007001); lipid metabolism(GO:0006629);	receptor activity(GO:0004872); DNA binding(GO:0003677);	nucleus(GO:0005634); nucleosome(GO:0000786); chromosome(GO:0005694);
8345	HIST1H2BH	6	26359857	0.079	0.413	3013; 8343; 8367; 8339; 3012; 8353; 3007; 8361; 8369; 8968; 8345; 8355; 8346; 8365; 11118; 10385; 11119; 54718; 10384; 11120; 696	nucleosome assembly(GO:0006334); chromosome organization and biogenesis (sensu Eukaryota)(GO:0007001); lipid metabolism(GO:0006629);	receptor activity(GO:0004872); DNA binding(GO:0003677);	nucleus(GO:0005634); nucleosome(GO:0000786); chromosome(GO:0005694);
8329	HIST1H2AI	6	27883955	-0.015	0.409	8970; 8969; 85236; 8294; 85235; 10279; 83954; 346157; 7738; 8340; 8329; 8357; 8331; 8342; 8363; 8362; 8330; 8341; 8332; 3009; 8354	regulation of transcription, DNA-dependent(GO:0006355); nucleosome assembly(GO:0006334); chromosome organization and biogenesis (sensu Eukaryota)(GO:0007001);	DNA binding(GO:0003677);	nucleus(GO:0005634); nucleosome(GO:0000786); chromosome(GO:0005694);
8357	HIST1H3H	6	27885820	0.114	0.334	8969; 85236; 8294; 85235; 10279; 83954; 346157; 7738; 8340; 8329; 8357; 8331; 8342; 8363; 8362; 8330; 8341; 8332; 3009; 8354; 8368	nucleosome assembly(GO:0006334); chromosome organization and biogenesis (sensu Eukaryota)(GO:0007001);	DNA binding(GO:0003677);	nucleus(GO:0005634); nucleosome(GO:0000786); chromosome(GO:0005694);
8331	HIST1H2AJ	6	27890058	0.113	0.324	85236; 8294; 85235; 10279; 83954; 346157; 7738; 8340; 8329; 8357; 8331; 8342; 8363; 8362; 8330; 8341; 8332; 3009; 8354; 8368; 8356	nucleosome assembly(GO:0006334); chromosome organization and biogenesis (sensu Eukaryota)(GO:0007001);	DNA binding(GO:0003677);	nucleus(GO:0005634); nucleosome(GO:0000786); chromosome(GO:0005694);
8342	HIST1H2BM	6	27890800	0.019	0.451	8294; 85235; 10279; 83954; 346157; 7738; 8340; 8329; 8357; 8331; 8342; 8363; 8362; 8330; 8341; 8332; 3009; 8354; 8368; 8356; 8336	nucleosome assembly(GO:0006334); chromosome organization and biogenesis (sensu Eukaryota)(GO:0007001);	DNA binding(GO:0003677);	nucleus(GO:0005634); nucleosome(GO:0000786); chromosome(GO:0005694);
8363	HIST1H4J	6	27899881	0.034	0.423	85235; 10279; 83954; 346157; 7738; 8340; 8329; 8357; 8331; 8342; 8363; 8362; 8330; 8341; 8332; 3009; 8354; 8368; 8356; 8336; 8348	nucleosome assembly(GO:0006334); chromosome organization and biogenesis (sensu Eukaryota)(GO:0007001);	DNA binding(GO:0003677);	nucleus(GO:0005634); nucleosome(GO:0000786); chromosome(GO:0005694);
8332	HIST1H2AL	6	27941085	-0.002	0.366	7738; 8340; 8329; 8357; 8331; 8342; 8363; 8362; 8330; 8341; 8332; 3009; 8354; 8368; 8356; 8336; 8348; 81697; 26212; 7718; 80345	regulation of transcription, DNA-dependent(GO:0006355); nucleosome assembly(GO:0006334); chromosome organization and biogenesis (sensu Eukaryota)(GO:0007001);	DNA binding(GO:0003677);	nucleus(GO:0005634); nucleosome(GO:0000786); chromosome(GO:0005694);
3009	HIST1H1B	6	27942548	-0.054	0.316	8340; 8329; 8357; 8331; 8342; 8363; 8362; 8330; 8341; 8332; 3009; 8354; 8368; 8356; 8336; 8348; 81697; 26212; 7718; 80345; 7745	regulation of transcription, DNA-dependent(GO:0006355); nucleosome assembly(GO:0006334); chromosome organization and biogenesis (sensu Eukaryota)(GO:0007001);	DNA binding(GO:0003677);	nucleus(GO:0005634); nucleosome(GO:0000786); chromosome(GO:0005694);
8354	HIST1H3I	6	27947601	-0.088	0.342	8329; 8357; 8331; 8342; 8363; 8362; 8330; 8341; 8332; 3009; 8354; 8368; 8356; 8336; 8348; 81697; 26212; 7718; 80345; 7745; 222701	regulation of transcription, DNA-dependent(GO:0006355); nucleosome assembly(GO:0006334); chromosome organization and biogenesis (sensu Eukaryota)(GO:0007001);	DNA binding(GO:0003677);	nucleus(GO:0005634); nucleosome(GO:0000786); chromosome(GO:0005694);
81797	OR12D3	6	29449178	-0.053	0.315	64288; 80317; 9753; 222696; 2880; 5987; 282890; 26692; 26707; 81696; 81797; 26529; 26531; 26716; 116511; 10537; 7932; 2550; 4340; 346171; 3134	G-protein coupled receptor protein signaling pathway(GO:0007186); perception of smell(GO:0007608);	receptor activity(GO:0004872); G-protein coupled receptor activity(GO:0004930); rhodopsin-like receptor activity(GO:0001584); olfactory receptor activity(GO:0004984); transcription factor activity(GO:0003700);	integral to membrane(GO:0016021);
26529	OR12D2	6	29472455	-0.004	0.318	80317; 9753; 222696; 2880; 5987; 282890; 26692; 26707; 81696; 81797; 26529; 26531; 26716; 116511; 10537; 7932; 2550; 4340; 346171; 3134; 3135	G-protein coupled receptor protein signaling pathway(GO:0007186); perception of smell(GO:0007608);	receptor activity(GO:0004872); G-protein coupled receptor activity(GO:0004930); rhodopsin-like receptor activity(GO:0001584); olfactory receptor activity(GO:0004984);	integral to membrane(GO:0016021);
26716	OR2H1	6	29534208	0.135	0.334	222696; 2880; 5987; 282890; 26692; 26707; 81696; 81797; 26529; 26531; 26716; 116511; 10537; 7932; 2550; 4340; 346171; 3134; 3135; 3105; 10255	G-protein coupled receptor protein signaling pathway(GO:0007186); perception of smell(GO:0007608);	receptor activity(GO:0004872); G-protein coupled receptor activity(GO:0004930); rhodopsin-like receptor activity(GO:0001584); olfactory receptor activity(GO:0004984);	integral to membrane(GO:0016021); integral to plasma membrane(GO:0005887);
7932	OR2H3	6	29663700	-0.045	0.304	282890; 26692; 26707; 81696; 81797; 26529; 26531; 26716; 116511; 10537; 7932; 2550; 4340; 346171; 3134; 3135; 3105; 10255; 30834; 6992; 80352	G-protein coupled receptor protein signaling pathway(GO:0007186); perception of smell(GO:0007608);	receptor activity(GO:0004872); G-protein coupled receptor activity(GO:0004930); rhodopsin-like receptor activity(GO:0001584); olfactory receptor activity(GO:0004984);	integral to membrane(GO:0016021);
8870	IER3	6	30818955	0.098	0.309	2794; 80742; 23; 5514; 28973; 79969; 221545; 8449; 11270; 10211; 8870; 780; 389376; 135656; 29113; 170679; 1041; 170680; 54535; 6941; 5460			nucleus(GO:0005634);
221504	MGC23166	6	33530346	0.056	0.408	6222; 8705; 9277; 10471; 5863; 6892; 9278; 1616; 5252; 51596; 221504; 578; 3710; 84300; 117283; 221496; 4295; 2914; 3159; 221491; 11165			nucleus(GO:0005634); integral to membrane(GO:0016021); membrane(GO:0016020);
578	BAK1	6	33648306	0.02	0.489	8705; 9277; 10471; 5863; 6892; 9278; 1616; 5252; 51596; 221504; 578; 3710; 84300; 117283; 221496; 4295; 2914; 3159; 221491; 11165; 6204			nucleus(GO:0005634); integral to membrane(GO:0016021); membrane(GO:0016020);
3710	ITPR3	6	33697321	0.155	0.467	9277; 10471; 5863; 6892; 9278; 1616; 5252; 51596; 221504; 578; 3710; 84300; 117283; 221496; 4295; 2914; 3159; 221491; 11165; 6204; 29993		protein binding(GO:0005515);	nucleus(GO:0005634);
84300	C6orf125	6	33773323	0.018	0.447	10471; 5863; 6892; 9278; 1616; 5252; 51596; 221504; 578; 3710; 84300; 117283; 221496; 4295; 2914; 3159; 221491; 11165; 6204; 29993; 25803	regulation of transcription, DNA-dependent(GO:0006355);	protein binding(GO:0005515);	nucleus(GO:0005634); membrane(GO:0016020);
221496	LEMD2	6	33846968	0.15	0.414	6892; 9278; 1616; 5252; 51596; 221504; 578; 3710; 84300; 117283; 221496; 4295; 2914; 3159; 221491; 11165; 6204; 29993; 25803; 64771; 6631	regulation of transcription, DNA-dependent(GO:0006355);	protein binding(GO:0005515);	nucleus(GO:0005634); membrane(GO:0016020);
4295	MLN	6	33870426	-0.023	0.31	9278; 1616; 5252; 51596; 221504; 578; 3710; 84300; 117283; 221496; 4295; 2914; 3159; 221491; 11165; 6204; 29993; 25803; 64771; 6631; 54887	regulation of transcription, DNA-dependent(GO:0006355);	protein binding(GO:0005515);	nucleus(GO:0005634);
2914	GRM4	6	34097606	0.013	0.57	1616; 5252; 51596; 221504; 578; 3710; 84300; 117283; 221496; 4295; 2914; 3159; 221491; 11165; 6204; 29993; 25803; 64771; 6631; 54887; 6882	regulation of transcription, DNA-dependent(GO:0006355);	protein binding(GO:0005515);	nucleus(GO:0005634);
3159	HMGA1	6	34312906	-0.051	0.383	5252; 51596; 221504; 578; 3710; 84300; 117283; 221496; 4295; 2914; 3159; 221491; 11165; 6204; 29993; 25803; 64771; 6631; 54887; 6882; 23294	regulation of transcription, DNA-dependent(GO:0006355);	protein binding(GO:0005515); DNA binding(GO:0003677);	nucleus(GO:0005634);
11165	NUDT3	6	34363975	0.062	0.41	221504; 578; 3710; 84300; 117283; 221496; 4295; 2914; 3159; 221491; 11165; 6204; 29993; 25803; 64771; 6631; 54887; 6882; 23294; 6954; 401256		protein binding(GO:0005515);	nucleus(GO:0005634);
266727	MDGA1	6	37708261	-0.062	0.301	221477; 221476; 23787; 221472; 5292; 221468; 55633; 9025; 23070; 154467; 266727; 60685; 114781; 2739; 1769; 2740; 55776; 8645; 89822; 83795; 221458	transport(GO:0006810);		membrane(GO:0016020);
60481	ELOVL5	6	53240154	-0.267	0.344	401264; 28978; 2939; 2938; 221357; 2940; 2941; 22858; 26268; 8521; 60481; 57641; 2729; 401265; 55227; 90523; 27283; 221344; 222584; 3062; 653	metabolism(GO:0008152);	glutathione transferase activity(GO:0004364); transferase activity(GO:0016740);	cytoplasm(GO:0005737);
23469	PHF3	6	64414389	0.077	0.3	221336; 26036; 57691; 9532; 51715; 5558; 202559; 51557; 389403; 7803; 23469; 346007; 577; 55788; 1310; 1297; 135154; 60682; 135152; 342918; 79627	regulation of transcription, DNA-dependent(GO:0006355);	DNA binding(GO:0003677);	nucleus(GO:0005634);
167681	C6orf158	6	84278992	-0.063	0.301	7272; 594; 340171; 55603; 7162; 90025; 23033; 5238; 112611; 4199; 167681; 134701; 51167; 112609; 4907; 57231; 10492; 3354; 1081; 389415; 375519
51167	NCB5OR	6	84626123	0.077	0.352	340171; 55603; 7162; 90025; 23033; 5238; 112611; 4199; 167681; 134701; 51167; 112609; 4907; 57231; 10492; 3354; 1081; 389415; 375519; 57150; 206412
10492	SYNCRIP	6	86380657	-0.031	0.307	23033; 5238; 112611; 4199; 167681; 134701; 51167; 112609; 4907; 57231; 10492; 3354; 1081; 389415; 375519; 57150; 206412; 154313; 10559; 57038; 23595			cytoplasm(GO:0005737);
7164	TPD52L1	6	125516577	0.175	0.374	2697; 3298; 57515; 5570; 2173; 10924; 134829; 10345; 154215; 154214; 7164; 51020; 256096; 23493; 135112; 85449; 135114; 60487; 84870; 81847; 55862
60487	C6orf75	6	126349323	0.074	0.325	10345; 154215; 154214; 7164; 51020; 256096; 23493; 135112; 85449; 135114; 60487; 84870; 81847; 55862; 5796; 3908; 93663; 253582; 84456; 154075; 114801
81847	RNF146	6	127629712	-0.045	0.419	154214; 7164; 51020; 256096; 23493; 135112; 85449; 135114; 60487; 84870; 81847; 55862; 5796; 3908; 93663; 253582; 84456; 154075; 114801; 2037; 9465
84456	L3MBTL3	6	130429194	0.092	0.302	85449; 135114; 60487; 84870; 81847; 55862; 5796; 3908; 93663; 253582; 84456; 154075; 114801; 2037; 9465; 383; 9439; 5169; 79541; 5167; 1490		catalytic activity(GO:0003824); hydrolase activity(GO:0016787);	plasma membrane(GO:0005886);
114801	KIAA1913	6	130799954	-0.105	0.312	60487; 84870; 81847; 55862; 5796; 3908; 93663; 253582; 84456; 154075; 114801; 2037; 9465; 383; 9439; 5169; 79541; 5167; 1490; 26002; 8417		catalytic activity(GO:0003824); hydrolase activity(GO:0016787);	integral to membrane(GO:0016021); membrane(GO:0016020);
84262	MGC10911	7	1380212	0.034	0.361	11033; 54905; 84310; 115330; 2852; 90637; 340260; 79778; 7975; 202915; 84262; 392617; 8379; 29960; 4521; 29886; 8662; 55501; 221927; 23288; 2768
392617	not_found	7	1560233	-0.019	0.365	54905; 84310; 115330; 2852; 90637; 340260; 79778; 7975; 202915; 84262; 392617; 8379; 29960; 4521; 29886; 8662; 55501; 221927; 23288; 2768; 84433
4521	NUDT1	7	2055097	-0.078	0.466	2852; 90637; 340260; 79778; 7975; 202915; 84262; 392617; 8379; 29960; 4521; 29886; 8662; 55501; 221927; 23288; 2768; 84433; 221935; 55698; 56903
29886	SNX8	7	2067881	-0.052	0.482	90637; 340260; 79778; 7975; 202915; 84262; 392617; 8379; 29960; 4521; 29886; 8662; 55501; 221927; 23288; 2768; 84433; 221935; 55698; 56903; 221938
8662	EIF3S9	7	2167741	0.094	0.41	340260; 79778; 7975; 202915; 84262; 392617; 8379; 29960; 4521; 29886; 8662; 55501; 221927; 23288; 2768; 84433; 221935; 55698; 56903; 221938; 57786
55501	CHST12	7	2216463	-0.008	0.354	79778; 7975; 202915; 84262; 392617; 8379; 29960; 4521; 29886; 8662; 55501; 221927; 23288; 2768; 84433; 221935; 55698; 56903; 221938; 57786; 389458
23288	KIAA1023	7	2371872	0.025	0.322	202915; 84262; 392617; 8379; 29960; 4521; 29886; 8662; 55501; 221927; 23288; 2768; 84433; 221935; 55698; 56903; 221938; 57786; 389458; 26100; 222962
28969	BZW2	7	16458998	0.092	0.358	54664; 221806; 85477; 10124; 2115; 1607; 392636; 4223; 25928; 57037; 28969; 27075; 10551; 155465; 196; 23161; 221823; 402463; 9734; 7291; 222894	regulation of transcription, DNA-dependent(GO:0006355);		nucleus(GO:0005634); cytoplasm(GO:0005737);
221823	PRPS1L1	7	17839637	0.08	0.324	392636; 4223; 25928; 57037; 28969; 27075; 10551; 155465; 196; 23161; 221823; 402463; 9734; 7291; 222894; 221830; 256130; 346389; 3696; 340273; 221833			nucleus(GO:0005634);
221785	ZNF498	7	98859221	-0.004	0.318	10095; 11333; 8896; 26024; 10898; 9551; 84124; 23660; 221786; 79027; 221785; 1577; 1551; 1576; 64816; 89122; 349149; 563; 402571; 7589; 7551	electron transport(GO:0006118); xenobiotic metabolism(GO:0006805);	nucleic acid binding(GO:0003676); zinc ion binding(GO:0008270); oxidoreductase activity, acting on paired donors, with incorporation or reduction of molecular oxygen, reduced flavin or flavoprotein as one donor, and incorporation of one atom of oxygen(GO:0016712); monooxygenase activity(GO:0004497); unspecific monooxygenase activity(GO:0050381); oxidoreductase activity(GO:0016491); transcription …	nucleus(GO:0005634); intracellular(GO:0005622); microsome(GO:0005792); endoplasmic reticulum(GO:0005783); membrane(GO:0016020); membrane fraction(GO:0005624);
64599	PERQ1	7	99923616	0.127	0.3	81628; 222950; 3268; 4034; 26261; 5118; 64598; 7036; 51412; 2783; 64599; 10248; 2056; 7455; 2050; 285995; 56996; 7205; 51593; 43; 140453			integral to membrane(GO:0016021); membrane(GO:0016020);
10248	RPP20	7	99948419	-0.039	0.353	222950; 3268; 4034; 26261; 5118; 64598; 7036; 51412; 2783; 64599; 10248; 2056; 7455; 2050; 285995; 56996; 7205; 51593; 43; 140453; 81844			integral to membrane(GO:0016021); membrane(GO:0016020);
7205	TRIP6	7	100109695	0.188	0.402	7036; 51412; 2783; 64599; 10248; 2056; 7455; 2050; 285995; 56996; 7205; 51593; 43; 140453; 81844; 5054; 1174; 7425; 375607; 8985; 10467			membrane(GO:0016020);
43	ACHE	7	100132268	-0.078	0.387	2783; 64599; 10248; 2056; 7455; 2050; 285995; 56996; 7205; 51593; 43; 140453; 81844; 5054; 1174; 7425; 375607; 8985; 10467; 24146; 51024			membrane(GO:0016020);
140453	MUC17	7	100256798	-0.114	0.447	64599; 10248; 2056; 7455; 2050; 285995; 56996; 7205; 51593; 43; 140453; 81844; 5054; 1174; 7425; 375607; 8985; 10467; 24146; 51024; 64792			membrane(GO:0016020);
60412	SEC8L1	7	132395083	0.066	0.301	4232; 26958; 114960; 136259; 392791; 4289; 5420; 91584; 286023; 54927; 60412; 136332; 84912; 231; 57016; 669; 800; 340351; 55281; 78996; 57612
673	BRAF	7	139887462	-0.141	0.309	154791; 51631; 346689; 28996; 6916; 64761; 84255; 23608; 90956; 4708; 673; 51650; 55750; 285962; 6742; 50831; 50832; 54429; 136242; 130075; 23601	signal transduction(GO:0007165); biological_process unknown(GO:0000004);	receptor activity(GO:0004872);	mitochondrion(GO:0005739);
50831	TAS2R3	7	140917142	0.08	0.386	64761; 84255; 23608; 90956; 4708; 673; 51650; 55750; 285962; 6742; 50831; 50832; 54429; 136242; 130075; 23601; 5726; 8972; 5644; 5645; 2051	G-protein coupled receptor protein signaling pathway(GO:0007186); signal transduction(GO:0007165); biological_process unknown(GO:0000004);	receptor activity(GO:0004872); G-protein coupled receptor activity(GO:0004930);	integral to membrane(GO:0016021); mitochondrion(GO:0005739);
136242	not_found	7	140989346	0.038	0.334	90956; 4708; 673; 51650; 55750; 285962; 6742; 50831; 50832; 54429; 136242; 130075; 23601; 5726; 8972; 5644; 5645; 2051; 55503; 56302; 135927	G-protein coupled receptor protein signaling pathway(GO:0007186); signal transduction(GO:0007165); biological_process unknown(GO:0000004);	receptor activity(GO:0004872); G-protein coupled receptor activity(GO:0004930);	integral to membrane(GO:0016021);
23601	CLECSF5	7	141080340	0.115	0.332	673; 51650; 55750; 285962; 6742; 50831; 50832; 54429; 136242; 130075; 23601; 5726; 8972; 5644; 5645; 2051; 55503; 56302; 135927; 3792; 135924	G-protein coupled receptor protein signaling pathway(GO:0007186); signal transduction(GO:0007165);	receptor activity(GO:0004872); G-protein coupled receptor activity(GO:0004930); hydrolase activity(GO:0016787);	integral to membrane(GO:0016021); integral to plasma membrane(GO:0005887);
155066	C7orf32	7	149007704	0.037	0.325	8454; 2146; 9601; 136051; 57541; 8427; 7988; 27153; 155061; 79970; 155066; 65999; 113763; 5919; 203069; 29803; 285971; 155036; 285972; 155038; 168537	regulation of transcription, DNA-dependent(GO:0006355);	nucleic acid binding(GO:0003676); DNA binding(GO:0003677);	transcription factor complex(GO:0005667); nucleus(GO:0005634); intracellular(GO:0005622);
5919	RARRES2	7	149473066	0.205	0.311	136051; 57541; 8427; 7988; 27153; 155061; 79970; 155066; 65999; 113763; 5919; 203069; 29803; 285971; 155036; 285972; 155038; 168537; 55303; 79765; 26157	regulation of transcription, DNA-dependent(GO:0006355);	nucleic acid binding(GO:0003676); DNA binding(GO:0003677);	transcription factor complex(GO:0005667); intracellular(GO:0005622);
8822	FGF17	8	21956373	0.024	0.311	55174; 4023; 6570; 526; 11178; 124535; 2675; 9046; 23039; 10361; 8822; 2039; 64760; 79873; 55806; 80346; 203190; 6440; 649; 9796; 661			nucleus(GO:0005634); cytoplasm(GO:0005737);
8797	TNFRSF10A	8	23104915	0.054	0.323	64236; 57805; 55909; 80094; 1960; 157310; 23221; 8795; 8794; 8793; 8797; 91782; 4017; 9583; 51312; 4824; 137814; 6781; 10863; 27299; 8756	apoptosis(GO:0006915);	receptor activity(GO:0004872);	integral to membrane(GO:0016021);
91782	MGC29816	8	23160103	0.053	0.367	57805; 55909; 80094; 1960; 157310; 23221; 8795; 8794; 8793; 8797; 91782; 4017; 9583; 51312; 4824; 137814; 6781; 10863; 27299; 8756; 4741	apoptosis(GO:0006915);	receptor activity(GO:0004872);	integral to membrane(GO:0016021);
51312	MSCP	8	23442424	0.043	0.38	1960; 157310; 23221; 8795; 8794; 8793; 8797; 91782; 4017; 9583; 51312; 4824; 137814; 6781; 10863; 27299; 8756; 4741; 4747; 80005; 2796	signal transduction(GO:0007165); apoptosis(GO:0006915);	receptor activity(GO:0004872);	integral to membrane(GO:0016021);
137814	not_found	8	23616172	0.016	0.31	23221; 8795; 8794; 8793; 8797; 91782; 4017; 9583; 51312; 4824; 137814; 6781; 10863; 27299; 8756; 4741; 4747; 80005; 2796; 54793; 157313	signal transduction(GO:0007165); apoptosis(GO:0006915);	receptor activity(GO:0004872);	integral to membrane(GO:0016021);
6781	STC1	8	23755378	0.099	0.359	8795; 8794; 8793; 8797; 91782; 4017; 9583; 51312; 4824; 137814; 6781; 10863; 27299; 8756; 4741; 4747; 80005; 2796; 54793; 157313; 64641	signal transduction(GO:0007165); apoptosis(GO:0006915);	receptor activity(GO:0004872);	integral to membrane(GO:0016021);
10863	ADAM28	8	24207568	-0.014	0.306	8794; 8793; 8797; 91782; 4017; 9583; 51312; 4824; 137814; 6781; 10863; 27299; 8756; 4741; 4747; 80005; 2796; 54793; 157313; 64641; 5520	signal transduction(GO:0007165);		integral to membrane(GO:0016021);
389654	not_found	8	48219712	-0.062	0.3	1142; 8973; 55145; 81790; 84376; 2339; 84197; 340441; 91664; 388561; 389654; 1052; 5591; 4173; 400638; 7336; 79645; 6591; 54212; 137902; 115294		DNA binding(GO:0003677);	nucleus(GO:0005634);
1015	CDH17	8	95208567	0.047	0.302	64168; 55529; 51633; 115111; 862; 137392; 388116; 389677; 91147; 54704; 1015; 2669; 25788; 10646; 25962; 54845; 286148; 55656; 9134; 94241; 137682
392255	not_found	8	97223737	-0.059	0.446	10646; 25962; 54845; 286148; 55656; 9134; 94241; 137682; 79666; 157657; 392255; 7381; 51001; 9791; 6383; 10404; 85453; 92140; 55353; 4147; 6156
7381	UQCRB	8	97311910	0.221	0.328	25962; 54845; 286148; 55656; 9134; 94241; 137682; 79666; 157657; 392255; 7381; 51001; 9791; 6383; 10404; 85453; 92140; 55353; 4147; 6156; 203111
51001	CGI-12	8	97320820	-0.05	0.394	54845; 286148; 55656; 9134; 94241; 137682; 79666; 157657; 392255; 7381; 51001; 9791; 6383; 10404; 85453; 92140; 55353; 4147; 6156; 203111; 10247
23246	BOP1	8	145456863	0.226	0.39	84875; 375686; 26873; 54512; 8733; 1537; 81858; 84232; 340390; 51236; 23246; 3297; 8694; 84234; 83482; 340393; 26233; 79581; 203054; 29894; 55630			nucleus(GO:0005634);
8694	DGAT1	8	145510762	0.098	0.361	26873; 54512; 8733; 1537; 81858; 84232; 340390; 51236; 23246; 3297; 8694; 84234; 83482; 340393; 26233; 79581; 203054; 29894; 55630; 51160; 4796			nucleus(GO:0005634);
84234	DKFZp547F072	8	145525261	-0.231	0.467	54512; 8733; 1537; 81858; 84232; 340390; 51236; 23246; 3297; 8694; 84234; 83482; 340393; 26233; 79581; 203054; 29894; 55630; 51160; 4796; 50626			nucleus(GO:0005634);
340393	not_found	8	145547695	-0.103	0.463	1537; 81858; 84232; 340390; 51236; 23246; 3297; 8694; 84234; 83482; 340393; 26233; 79581; 203054; 29894; 55630; 51160; 4796; 50626; 90990; 8928		transcription factor activity(GO:0003700);	nucleus(GO:0005634);
51160	VPS28	8	145619807	-0.056	0.3	3297; 8694; 84234; 83482; 340393; 26233; 79581; 203054; 29894; 55630; 51160; 4796; 50626; 90990; 8928; 84988; 2875; 113655; 9401; 9684; 80778	regulation of transcription, DNA-dependent(GO:0006355);	transcription factor activity(GO:0003700);	nucleus(GO:0005634);
4920	ROR2	9	91564438	-0.068	0.388	1164; 79048; 349236; 10507; 10912; 401539; 54769; 6850; 549; 4783; 4920; 10558; 389772; 3376; 55035; 4969; 4958; 54829; 1842; 64768; 23299			extracellular matrix (sensu Metazoa)(GO:0005578);
80142	PTGES2	9	127962526	0.181	0.314	283050; 203; 30815; 27090; 138429; 8818; 399665; 203245; 114789; 286208; 80142; 3934; 79095; 25792; 1759; 2801; 26995; 51117; 10999; 7118; 81605		transferase activity(GO:0016740);
79095	C9orf16	9	128002188	0.084	0.453	30815; 27090; 138429; 8818; 399665; 203245; 114789; 286208; 80142; 3934; 79095; 25792; 1759; 2801; 26995; 51117; 10999; 7118; 81605; 51148; 4957		transferase activity(GO:0016740);
25792	CIZ1	9	128007897	-0.21	0.441	27090; 138429; 8818; 399665; 203245; 114789; 286208; 80142; 3934; 79095; 25792; 1759; 2801; 26995; 51117; 10999; 7118; 81605; 51148; 4957; 2733
1759	DNM1	9	128045240	0.172	0.329	138429; 8818; 399665; 203245; 114789; 286208; 80142; 3934; 79095; 25792; 1759; 2801; 26995; 51117; 10999; 7118; 81605; 51148; 4957; 2733; 6709
2801	GOLGA2	9	128097662	-0.013	0.405	8818; 399665; 203245; 114789; 286208; 80142; 3934; 79095; 25792; 1759; 2801; 26995; 51117; 10999; 7118; 81605; 51148; 4957; 2733; 6709; 89891
26995	TRUB2	9	128150949	0.114	0.343	399665; 203245; 114789; 286208; 80142; 3934; 79095; 25792; 1759; 2801; 26995; 51117; 10999; 7118; 81605; 51148; 4957; 2733; 6709; 89891; 6418
51117	COQ4	9	128164368	0.146	0.358	203245; 114789; 286208; 80142; 3934; 79095; 25792; 1759; 2801; 26995; 51117; 10999; 7118; 81605; 51148; 4957; 2733; 6709; 89891; 6418; 29941
81605	C9orf74	9	128213193	0.168	0.342	80142; 3934; 79095; 25792; 1759; 2801; 26995; 51117; 10999; 7118; 81605; 51148; 4957; 2733; 6709; 89891; 6418; 29941; 84885; 10444; 54662
4957	ODF2	9	128297985	-0.152	0.358	79095; 25792; 1759; 2801; 26995; 51117; 10999; 7118; 81605; 51148; 4957; 2733; 6709; 89891; 6418; 29941; 84885; 10444; 54662; 2021; 51490
2733	GLE1L	9	128346524	-0.091	0.353	25792; 1759; 2801; 26995; 51117; 10999; 7118; 81605; 51148; 4957; 2733; 6709; 89891; 6418; 29941; 84885; 10444; 54662; 2021; 51490; 883
142680	SLC34A3	9	137401221	-0.014	0.356	29952; 2902; 389816; 29882; 8636; 286262; 94107; 27158; 83459; 375791; 142680; 25920; 54863; 54932; 10811; 377841; 26012; 375775; 64975; 92715; 116225
25920	COBRA1	9	137425783	0.193	0.413	2902; 389816; 29882; 8636; 286262; 94107; 27158; 83459; 375791; 142680; 25920; 54863; 54932; 10811; 377841; 26012; 375775; 64975; 92715; 116225; 92714
10811	NOXA1	9	137593683	-0.032	0.361	8636; 286262; 94107; 27158; 83459; 375791; 142680; 25920; 54863; 54932; 10811; 377841; 26012; 375775; 64975; 92715; 116225; 92714; 85026; 79813; 774
1109	AKR1C4	10	5228797	-0.042	0.321	105; 399708; 387630; 5214; 10531; 1316; 83592; 1645; 1646; 8644; 1109; 114131; 79861; 10276; 51806; 810; 79754; 2665; 54522; 84893; 3601	signal transduction(GO:0007165);	electron transporter activity(GO:0005489); oxidoreductase activity(GO:0016491);
810	CALML3	10	5556923	0.16	0.309	1316; 83592; 1645; 1646; 8644; 1109; 114131; 79861; 10276; 51806; 810; 79754; 2665; 54522; 84893; 3601; 3559; 84991; 5209; 399716; 5588	signal transduction(GO:0007165);	electron transporter activity(GO:0005489); oxidoreductase activity(GO:0016491);	cytoplasm(GO:0005737);
2665	GDI2	10	5847191	-0.056	0.308	1645; 1646; 8644; 1109; 114131; 79861; 10276; 51806; 810; 79754; 2665; 54522; 84893; 3601; 3559; 84991; 5209; 399716; 5588; 80760; 3698	signal transduction(GO:0007165);	electron transporter activity(GO:0005489); oxidoreductase activity(GO:0016491);	cytoplasm(GO:0005737);
22929	SEPHS1	10	13400088	-0.13	0.302	55526; 55176; 11164; 8872; 57118; 83643; 10133; 55388; 221044; 5264; 22929; 389873; 222389; 342371; 8559; 55691; 83641; 51182; 79723; 64421; 55301
338755	not_found	11	6745813	-0.014	0.304	10612; 23647; 26515; 283294; 144132; 23378; 3611; 6881; 1200; 8642; 338755; 144125; 8590; 144124; 120776; 120775; 7762; 7761; 338323; 27288; 143425
26610	ELP4	11	31487900	0.231	0.313	627; 81930; 196074; 3739; 2488; 120534; 744; 196296; 341019; 196294; 26610; 5080; 5954; 7490; 51352; 10480; 79056; 79832; 91614; 55346; 1479
283257	not_found	11	54807993	0.001	0.357	119764; 390113; 256148; 256144; 2346; 283247; 283092; 283093; 119749; 79097; 283257; 219428; 219429; 219431; 219432; 219436; 219437; 219438; 26338; 84767; 10798
5553	PRG2	11	56911410	0.082	0.307	219479; 390162; 219482; 219493; 219527; 187; 85456; 6749; 5024; 10394; 5553; 29015; 349667; 8501; 26519; 9246; 710; 219539; 10978; 25921; 219541			cytoplasm(GO:0005737);
219539	FLJ30213	11	57169136	-0.075	0.3	6749; 5024; 10394; 5553; 29015; 349667; 8501; 26519; 9246; 710; 219539; 10978; 25921; 219541; 51075; 280636; 1500; 219952; 219954; 219956; 219957			nucleus(GO:0005634); cytoplasm(GO:0005737);
10978	HEAB	11	57181205	0.012	0.394	5024; 10394; 5553; 29015; 349667; 8501; 26519; 9246; 710; 219539; 10978; 25921; 219541; 51075; 280636; 1500; 219952; 219954; 219956; 219957; 219959			nucleus(GO:0005634); cytoplasm(GO:0005737);
25921	ZDHHC5	11	57192049	0.128	0.377	10394; 5553; 29015; 349667; 8501; 26519; 9246; 710; 219539; 10978; 25921; 219541; 51075; 280636; 1500; 219952; 219954; 219956; 219957; 219959; 219960			nucleus(GO:0005634); cytoplasm(GO:0005737);
26580	BSCL2	11	62214322	-0.099	0.309	64852; 9219; 256364; 6094; 26229; 23193; 80789; 79081; 51035; 221091; 26580; 2785; 283237; 79842; 5436; 10629; 374395; 10482; 6811; 54663; 6520			nucleus(GO:0005634);
10482	NXF1	11	62316219	0.043	0.389	79081; 51035; 221091; 26580; 2785; 283237; 79842; 5436; 10629; 374395; 10482; 6811; 54663; 6520; 1128; 9356; 9376; 283238; 387601; 117245; 85329	transport(GO:0006810);		nucleus(GO:0005634); integral to membrane(GO:0016021); membrane(GO:0016020);
6811	STX5A	11	62330945	-0.095	0.35	51035; 221091; 26580; 2785; 283237; 79842; 5436; 10629; 374395; 10482; 6811; 54663; 6520; 1128; 9356; 9376; 283238; 387601; 117245; 85329; 5920	transport(GO:0006810);		nucleus(GO:0005634); integral to membrane(GO:0016021); membrane(GO:0016020);
54663	FLJ10439	11	62356959	-0.043	0.327	221091; 26580; 2785; 283237; 79842; 5436; 10629; 374395; 10482; 6811; 54663; 6520; 1128; 9356; 9376; 283238; 387601; 117245; 85329; 5920; 54979	transport(GO:0006810);		nucleus(GO:0005634); integral to membrane(GO:0016021); membrane(GO:0016020);
1128	CHRM1	11	62432727	-0.02	0.303	2785; 283237; 79842; 5436; 10629; 374395; 10482; 6811; 54663; 6520; 1128; 9356; 9376; 283238; 387601; 117245; 85329; 5920; 54979; 11145; 25923	transport(GO:0006810);		nucleus(GO:0005634); integral to membrane(GO:0016021); membrane(GO:0016020);
9376	SLC22A8	11	62516872	0.088	0.315	79842; 5436; 10629; 374395; 10482; 6811; 54663; 6520; 1128; 9356; 9376; 283238; 387601; 117245; 85329; 5920; 54979; 11145; 25923; 10313; 144097	transport(GO:0006810);		nucleus(GO:0005634); integral to membrane(GO:0016021); membrane(GO:0016020);
85329	LGALS12	11	63030131	0.056	0.366	10482; 6811; 54663; 6520; 1128; 9356; 9376; 283238; 387601; 117245; 85329; 5920; 54979; 11145; 25923; 10313; 144097; 2011; 283248; 79829; 1351	transport(GO:0006810);		integral to membrane(GO:0016021); membrane(GO:0016020);
25923	DKFZP564J0863	11	63153012	-0.161	0.326	1128; 9356; 9376; 283238; 387601; 117245; 85329; 5920; 54979; 11145; 25923; 10313; 144097; 2011; 283248; 79829; 1351; 55611; 28992; 23769; 10963			integral to membrane(GO:0016021); integral to plasma membrane(GO:0005887);
1351	COX8	11	63498654	0.088	0.351	85329; 5920; 54979; 11145; 25923; 10313; 144097; 2011; 283248; 79829; 1351; 55611; 28992; 23769; 10963; 83706; 83707; 84304; 3338; 7423; 2286
10963	STIP1	11	63710247	0.231	0.322	25923; 10313; 144097; 2011; 283248; 79829; 1351; 55611; 28992; 23769; 10963; 83706; 83707; 84304; 3338; 7423; 2286; 5331; 572; 56834; 50801			membrane(GO:0016020);
83706	URP2	11	63730788	-0.422	0.312	10313; 144097; 2011; 283248; 79829; 1351; 55611; 28992; 23769; 10963; 83706; 83707; 84304; 3338; 7423; 2286; 5331; 572; 56834; 50801; 2101			membrane(GO:0016020);
84304	MGC13045	11	63750337	0.331	0.374	2011; 283248; 79829; 1351; 55611; 28992; 23769; 10963; 83706; 83707; 84304; 3338; 7423; 2286; 5331; 572; 56834; 50801; 2101; 51504; 25824			membrane(GO:0016020);
2286	FKBP2	11	63766163	-0.31	0.354	1351; 55611; 28992; 23769; 10963; 83706; 83707; 84304; 3338; 7423; 2286; 5331; 572; 56834; 50801; 2101; 51504; 25824; 283234; 8986; 387777			membrane(GO:0016020);
5331	PLCB3	11	63775697	0.29	0.307	55611; 28992; 23769; 10963; 83706; 83707; 84304; 3338; 7423; 2286; 5331; 572; 56834; 50801; 2101; 51504; 25824; 283234; 8986; 387777; 55867			membrane(GO:0016020);
50801	KCNK4	11	63815456	0.08	0.337	10963; 83706; 83707; 84304; 3338; 7423; 2286; 5331; 572; 56834; 50801; 2101; 51504; 25824; 283234; 8986; 387777; 55867; 116085; 9379; 10235			integral to membrane(GO:0016021); membrane(GO:0016020);
9158	FIBP	11	65407786	0.154	0.306	5970; 10524; 84153; 91056; 5017; 254122; 1072; 80198; 30008; 1521; 9158; 11007; 8061; 83638; 10589; 254187; 9092; 84285; 8815; 1474; 117144	regulation of transcription, DNA-dependent(GO:0006355);	DNA binding(GO:0003677); transcription factor activity(GO:0003700);	nucleus(GO:0005634);
11007	DIPA	11	65414450	0.184	0.343	10524; 84153; 91056; 5017; 254122; 1072; 80198; 30008; 1521; 9158; 11007; 8061; 83638; 10589; 254187; 9092; 84285; 8815; 1474; 117144; 89792		DNA binding(GO:0003677);	nucleus(GO:0005634);
9986	RCE1	11	66367458	0.034	0.325	89; 8722; 55231; 9973; 10432; 84972; 5936; 83759; 6712; 79703; 9986; 5091; 78999; 254439; 91683; 29984; 22992; 156; 54961; 57804; 5883			cytoplasm(GO:0005737);
78999	MGC3103	11	66381548	0.17	0.31	55231; 9973; 10432; 84972; 5936; 83759; 6712; 79703; 9986; 5091; 78999; 254439; 91683; 29984; 22992; 156; 54961; 57804; 5883; 5499; 374403			cytoplasm(GO:0005737);
254439	not_found	11	66500596	-0.001	0.334	9973; 10432; 84972; 5936; 83759; 6712; 79703; 9986; 5091; 78999; 254439; 91683; 29984; 22992; 156; 54961; 57804; 5883; 5499; 374403; 6199			cytoplasm(GO:0005737);
29984	ARHD	11	66580896	0.168	0.459	84972; 5936; 83759; 6712; 79703; 9986; 5091; 78999; 254439; 91683; 29984; 22992; 156; 54961; 57804; 5883; 5499; 374403; 6199; 5790; 57175			cytoplasm(GO:0005737);
22992	FBXL11	11	66644073	0.001	0.365	5936; 83759; 6712; 79703; 9986; 5091; 78999; 254439; 91683; 29984; 22992; 156; 54961; 57804; 5883; 5499; 374403; 6199; 5790; 57175; 57010			cytoplasm(GO:0005737);
54961	SSH-3	11	66827672	0.027	0.508	6712; 79703; 9986; 5091; 78999; 254439; 91683; 29984; 22992; 156; 54961; 57804; 5883; 5499; 374403; 6199; 5790; 57175; 57010; 80194; 9049			cytoplasm(GO:0005737);
5883	RAD9A	11	66915998	0.082	0.503	9986; 5091; 78999; 254439; 91683; 29984; 22992; 156; 54961; 57804; 5883; 5499; 374403; 6199; 5790; 57175; 57010; 80194; 9049; 9600; 10263	protein amino acid phosphorylation(GO:0006468);		cytoplasm(GO:0005737);
5499	PPP1CA	11	66922227	0.031	0.535	5091; 78999; 254439; 91683; 29984; 22992; 156; 54961; 57804; 5883; 5499; 374403; 6199; 5790; 57175; 57010; 80194; 9049; 9600; 10263; 51475	signal transduction(GO:0007165); protein amino acid phosphorylation(GO:0006468);		cytoplasm(GO:0005737);
6199	RPS6KB2	11	66952562	-0.017	0.522	254439; 91683; 29984; 22992; 156; 54961; 57804; 5883; 5499; 374403; 6199; 5790; 57175; 57010; 80194; 9049; 9600; 10263; 51475; 2950; 283135	signal transduction(GO:0007165); protein amino acid phosphorylation(GO:0006468);		cytoplasm(GO:0005737);
5790	PTPRCAP	11	66959556	0.078	0.465	91683; 29984; 22992; 156; 54961; 57804; 5883; 5499; 374403; 6199; 5790; 57175; 57010; 80194; 9049; 9600; 10263; 51475; 2950; 283135; 4723	signal transduction(GO:0007165); protein amino acid phosphorylation(GO:0006468);		cytoplasm(GO:0005737);
57175	CORO1B	11	66962093	0.202	0.473	29984; 22992; 156; 54961; 57804; 5883; 5499; 374403; 6199; 5790; 57175; 57010; 80194; 9049; 9600; 10263; 51475; 2950; 283135; 4723; 254552	signal transduction(GO:0007165); protein amino acid phosphorylation(GO:0006468);		cytoplasm(GO:0005737);
9049	AIP	11	67007096	0.036	0.483	54961; 57804; 5883; 5499; 374403; 6199; 5790; 57175; 57010; 80194; 9049; 9600; 10263; 51475; 2950; 283135; 4723; 254552; 347853; 91703; 222			cytoplasm(GO:0005737);
51475	CABP2	11	67042993	-0.031	0.415	5499; 374403; 6199; 5790; 57175; 57010; 80194; 9049; 9600; 10263; 51475; 2950; 283135; 4723; 254552; 347853; 91703; 222; 81622; 221; 4728		oxidoreductase activity(GO:0016491);
2950	GSTP1	11	67107861	0.124	0.322	374403; 6199; 5790; 57175; 57010; 80194; 9049; 9600; 10263; 51475; 2950; 283135; 4723; 254552; 347853; 91703; 222; 81622; 221; 4728; 10312		oxidoreductase activity(GO:0016491);
254552	NUDT8	11	67151985	0.114	0.337	57175; 57010; 80194; 9049; 9600; 10263; 51475; 2950; 283135; 4723; 254552; 347853; 91703; 222; 81622; 221; 4728; 10312; 1119; 51111; 53838	lipid metabolism(GO:0006629);	oxidoreductase activity(GO:0016491); calcium ion binding(GO:0005509);
51083	GAL	11	68208610	0.056	0.322	81622; 221; 4728; 10312; 1119; 51111; 53838; 4041; 284422; 55291; 51083; 9633; 1374; 219927; 3508; 116512; 219928; 219931; 26579; 595; 220064			integral to membrane(GO:0016021);
219927	MRPL21	11	68415322	-0.092	0.332	10312; 1119; 51111; 53838; 4041; 284422; 55291; 51083; 9633; 1374; 219927; 3508; 116512; 219928; 219931; 26579; 595; 220064; 9965; 2249; 2248			integral to membrane(GO:0016021);
5058	PAK1	11	76710708	-0.117	0.352	7481; 5612; 56946; 25987; 55331; 192134; 726; 4975; 4647; 220032; 5058; 282679; 1207; 51773; 28971; 92105; 65987; 7069; 4718; 79053; 9846	signal transduction(GO:0007165);
65987	KCTD14	11	77404409	-0.059	0.321	726; 4975; 4647; 220032; 5058; 282679; 1207; 51773; 28971; 92105; 65987; 7069; 4718; 79053; 9846; 79731; 26011; 220382; 5547; 220042; 27314
120103	SLC36A4	11	92520499	0.145	0.366	219595; 57093; 399940; 120146; 10003; 26973; 114804; 120105; 120114; 4544; 120103; 159989; 56935; 79101; 28970; 9440; 341208; 24145; 387805; 10888; 4361
338661	not_found	11	123260430	0.048	0.385	7007; 6309; 6653; 84959; 56253; 79864; 3312; 79827; 55800; 7753; 338661; 338662; 219875; 219874; 219873; 390264; 219870; 219869; 390265; 399961; 4013
219874	not_found	11	123318783	-0.055	0.382	84959; 56253; 79864; 3312; 79827; 55800; 7753; 338661; 338662; 219875; 219874; 219873; 390264; 219870; 219869; 390265; 399961; 4013; 219865; 283159; 283160
219873	not_found	11	123352612	0.037	0.4	56253; 79864; 3312; 79827; 55800; 7753; 338661; 338662; 219875; 219874; 219873; 390264; 219870; 219869; 390265; 399961; 4013; 219865; 283159; 283160; 390271
219870	not_found	11	123398929	0.03	0.32	3312; 79827; 55800; 7753; 338661; 338662; 219875; 219874; 219873; 390264; 219870; 219869; 390265; 399961; 4013; 219865; 283159; 283160; 390271; 283162; 26493
219869	not_found	11	123405539	0.032	0.329	79827; 55800; 7753; 338661; 338662; 219875; 219874; 219873; 390264; 219870; 219869; 390265; 399961; 4013; 219865; 283159; 283160; 390271; 283162; 26493; 219858
390265	not_found	11	123413982	-0.111	0.372	55800; 7753; 338661; 338662; 219875; 219874; 219873; 390264; 219870; 219869; 390265; 399961; 4013; 219865; 283159; 283160; 390271; 283162; 26493; 219858; 390275
283160	not_found	11	123694367	0.11	0.343	219874; 219873; 390264; 219870; 219869; 390265; 399961; 4013; 219865; 283159; 283160; 390271; 283162; 26493; 219858; 390275; 116337; 84897; 54414; 53340; 4900
116337	PANX3	11	123986662	0.069	0.305	399961; 4013; 219865; 283159; 283160; 390271; 283162; 26493; 219858; 390275; 116337; 84897; 54414; 53340; 4900; 23584; 90952; 79684; 54538; 220296; 80071
84897	TBRG1	11	123997980	-0.012	0.327	4013; 219865; 283159; 283160; 390271; 283162; 26493; 219858; 390275; 116337; 84897; 54414; 53340; 4900; 23584; 90952; 79684; 54538; 220296; 80071; 219855
6484	SIAT4C	11	125731305	0.05	0.32	29118; 338667; 50937; 84881; 79607; 6734; 55572; 114609; 28960; 399972; 6484; 84623; 283165; 283166; 2113; 387821; 2313; 3758; 3762; 219833; 63970			membrane(GO:0016020);
51729	WBP11	12	14830680	-0.04	0.306	50865; 83445; 2012; 283422; 2904; 55729; 79887; 2984; 121504; 55766; 51729; 144608; 420; 4256; 121506; 397; 5149; 85004; 5800; 2059; 11171			nucleus(GO:0005634);
420	DO	12	14873513	-0.032	0.313	2012; 283422; 2904; 55729; 79887; 2984; 121504; 55766; 51729; 144608; 420; 4256; 121506; 397; 5149; 85004; 5800; 2059; 11171; 51071; 4257			nucleus(GO:0005634);
4256	MGP	12	14926093	-0.044	0.327	283422; 2904; 55729; 79887; 2984; 121504; 55766; 51729; 144608; 420; 4256; 121506; 397; 5149; 85004; 5800; 2059; 11171; 51071; 4257; 55885			nucleus(GO:0005634);
85004	RERG	12	15151984	0.184	0.379	2984; 121504; 55766; 51729; 144608; 420; 4256; 121506; 397; 5149; 85004; 5800; 2059; 11171; 51071; 4257; 55885; 79785; 5288; 89869; 93661
11171	UNRIP	12	15926612	-0.06	0.319	51729; 144608; 420; 4256; 121506; 397; 5149; 85004; 5800; 2059; 11171; 51071; 4257; 55885; 79785; 5288; 89869; 93661; 54477; 121536; 5139
2647	GCN5L1	12	54396087	0.083	0.311	5153; 5502; 90070; 117159; 118430; 58158; 254786; 390326; 196410; 3679; 2647; 5959; 967; 10220; 84324; 29095; 85406; 4327; 84305; 1606; 6490
2583	GALGT	12	56305944	0.097	0.305	64333; 4141; 1649; 114785; 10540; 3798; 79837; 196403; 115557; 65012; 2583; 10956; 116986; 6302; 1019; 92979; 1594; 4234; 25895; 10102; 10677		ATP binding(GO:0005524);	membrane(GO:0016020);
6636	SNRPF	12	94755206	0.085	0.324	8738; 10154; 51134; 57458; 55967; 7181; 55591; 10988; 84101; 59277; 6636; 120935; 144193; 3034; 4048; 2004; 5128; 374467; 121441; 7112; 5250		hydrolase activity(GO:0016787);	integral to membrane(GO:0016021);
4048	LTA4H	12	94897078	-0.072	0.353	55967; 7181; 55591; 10988; 84101; 59277; 6636; 120935; 144193; 3034; 4048; 2004; 5128; 374467; 121441; 7112; 5250; 121457; 317; 56899; 196472		hydrolase activity(GO:0016787);	cytoplasm(GO:0005737);
5128	PCTK2	12	95174507	0.11	0.353	55591; 10988; 84101; 59277; 6636; 120935; 144193; 3034; 4048; 2004; 5128; 374467; 121441; 7112; 5250; 121457; 317; 56899; 196472; 55592; 64431		hydrolase activity(GO:0016787);	cytoplasm(GO:0005737);
121441	NEDD1	12	95803711	0.049	0.425	84101; 59277; 6636; 120935; 144193; 3034; 4048; 2004; 5128; 374467; 121441; 7112; 5250; 121457; 317; 56899; 196472; 55592; 64431; 120863; 55681			cytoplasm(GO:0005737);
7112	TMPO	12	97411909	0.137	0.357	59277; 6636; 120935; 144193; 3034; 4048; 2004; 5128; 374467; 121441; 7112; 5250; 121457; 317; 56899; 196472; 55592; 64431; 120863; 55681; 246213			cytoplasm(GO:0005737);
83468	LOC83468	12	102885231	0.026	0.383	5367; 3479; 5053; 429; 374470; 55576; 51559; 253724; 7184; 6996; 83468; 29915; 4801; 7296; 50515; 84102; 121053; 23325; 55198; 9891; 10970			nucleus(GO:0005634);
51228	GLTP	12	108751468	0.042	0.306	121642; 7374; 32; 283446; 83892; 89910; 326625; 4598; 84915; 59341; 51228; 84260; 9815; 88455; 28981; 488; 51434; 10094; 51184; 29902; 51699		ATP binding(GO:0005524);
84260	MGC10854	12	108801042	0.043	0.345	7374; 32; 283446; 83892; 89910; 326625; 4598; 84915; 59341; 51228; 84260; 9815; 88455; 28981; 488; 51434; 10094; 51184; 29902; 51699; 144715		ATP binding(GO:0005524);
9815	GIT2	12	108848588	-0.084	0.364	32; 283446; 83892; 89910; 326625; 4598; 84915; 59341; 51228; 84260; 9815; 88455; 28981; 488; 51434; 10094; 51184; 29902; 51699; 144715; 160760		ATP binding(GO:0005524);
488	ATP2A2	12	109182151	0.027	0.377	89910; 326625; 4598; 84915; 59341; 51228; 84260; 9815; 88455; 28981; 488; 51434; 10094; 51184; 29902; 51699; 144715; 160760; 79600; 84329; 5501	cation transport(GO:0006812);
10094	ARPC3	12	109335426	0.115	0.443	4598; 84915; 59341; 51228; 84260; 9815; 88455; 28981; 488; 51434; 10094; 51184; 29902; 51699; 144715; 160760; 79600; 84329; 5501; 160762; 4633	cation transport(GO:0006812);
29902	HSU79274	12	109368984	0.052	0.343	59341; 51228; 84260; 9815; 88455; 28981; 488; 51434; 10094; 51184; 29902; 51699; 144715; 160760; 79600; 84329; 5501; 160762; 4633; 23316; 144717	cation transport(GO:0006812);
51699	VPS29	12	109392049	0.087	0.326	51228; 84260; 9815; 88455; 28981; 488; 51434; 10094; 51184; 29902; 51699; 144715; 160760; 79600; 84329; 5501; 160762; 4633; 23316; 144717; 10019
144715	RAD9B	12	109402819	0.051	0.327	84260; 9815; 88455; 28981; 488; 51434; 10094; 51184; 29902; 51699; 144715; 160760; 79600; 84329; 5501; 160762; 4633; 23316; 144717; 10019; 6311
51569	BM-002	13	37822017	0.042	0.3	8900; 400120; 5994; 4093; 29880; 11340; 55578; 122011; 10631; 7223; 51569; 341640; 161003; 80209; 10186; 57511; 400123; 2308; 10240; 10166; 1997		DNA binding(GO:0003677);	nucleus(GO:0005634); membrane(GO:0016020);
80209	FLJ12661	13	38482002	-0.197	0.367	4093; 29880; 11340; 55578; 122011; 10631; 7223; 51569; 341640; 161003; 80209; 10186; 57511; 400123; 2308; 10240; 10166; 1997; 11193; 89890; 84078			nucleus(GO:0005634); membrane(GO:0016020);
10186	LHFP	13	38815029	0.116	0.36	29880; 11340; 55578; 122011; 10631; 7223; 51569; 341640; 161003; 80209; 10186; 57511; 400123; 2308; 10240; 10166; 1997; 11193; 89890; 84078; 9617			nucleus(GO:0005634); membrane(GO:0016020);
57511	COG6	13	39127813	0.016	0.362	11340; 55578; 122011; 10631; 7223; 51569; 341640; 161003; 80209; 10186; 57511; 400123; 2308; 10240; 10166; 1997; 11193; 89890; 84078; 9617; 79612			nucleus(GO:0005634); membrane(GO:0016020);
10166	SLC25A15	13	40261727	0.094	0.341	7223; 51569; 341640; 161003; 80209; 10186; 57511; 400123; 2308; 10240; 10166; 1997; 11193; 89890; 84078; 9617; 79612; 28984; 400125; 160851; 11215			membrane(GO:0016020);
11193	WBP4	13	40533696	0.084	0.324	341640; 161003; 80209; 10186; 57511; 400123; 2308; 10240; 10166; 1997; 11193; 89890; 84078; 9617; 79612; 28984; 400125; 160851; 11215; 8600; 144809			membrane(GO:0016020);
84078	KBTBD7	13	40663710	-0.069	0.339	80209; 10186; 57511; 400123; 2308; 10240; 10166; 1997; 11193; 89890; 84078; 9617; 79612; 28984; 400125; 160851; 11215; 8600; 144809; 94240; 29103			membrane(GO:0016020);
9617	MTRF1	13	40688515	0.152	0.346	10186; 57511; 400123; 2308; 10240; 10166; 1997; 11193; 89890; 84078; 9617; 79612; 28984; 400125; 160851; 11215; 8600; 144809; 94240; 29103; 55068
51339	DACT1	14	58174611	0.143	0.321	10640; 55745; 122830; 55195; 341880; 55860; 5684; 5926; 26520; 9786; 51339; 23002; 64582; 112849; 51528; 6252; 341883; 64430; 51635; 5494; 317761
23002	DAAM1	14	58725151	-0.012	0.323	55745; 122830; 55195; 341880; 55860; 5684; 5926; 26520; 9786; 51339; 23002; 64582; 112849; 51528; 6252; 341883; 64430; 51635; 5494; 317761; 4990
51528	C14orf100	14	59020978	0.215	0.385	341880; 55860; 5684; 5926; 26520; 9786; 51339; 23002; 64582; 112849; 51528; 6252; 341883; 64430; 51635; 5494; 317761; 4990; 6495; 51804; 4331	regulation of transcription, DNA-dependent(GO:0006355);	DNA binding(GO:0003677); transcription factor activity(GO:0003700);	nucleus(GO:0005634);
64430	C14orf135	14	59652410	0.129	0.404	5926; 26520; 9786; 51339; 23002; 64582; 112849; 51528; 6252; 341883; 64430; 51635; 5494; 317761; 4990; 6495; 51804; 4331; 145389; 161291; 5583	regulation of transcription, DNA-dependent(GO:0006355);	DNA binding(GO:0003677); transcription factor activity(GO:0003700);	nucleus(GO:0005634);
51635	DHRS7	14	59681251	0.093	0.441	26520; 9786; 51339; 23002; 64582; 112849; 51528; 6252; 341883; 64430; 51635; 5494; 317761; 4990; 6495; 51804; 4331; 145389; 161291; 5583; 3091	regulation of transcription, DNA-dependent(GO:0006355);	DNA binding(GO:0003677); transcription factor activity(GO:0003700);	transcription factor complex(GO:0005667); nucleus(GO:0005634);
677	ZFP36L1	14	68324127	0.023	0.323	26499; 161145; 5283; 384; 10490; 389246; 51109; 145226; 23503; 5890; 677; 87; 55218; 57452; 2079; 55334; 400224; 56936; 387994; 9766; 6430
81892	DC50	14	77244187	-0.005	0.308	283576; 58157; 29954; 2954; 122945; 63894; 10598; 145501; 9517; 8846; 81892; 22938; 283579; 57143; 90417; 9369; 1734; 7253; 2957; 85439; 6400			integral to membrane(GO:0016021);
55775	TDP1	14	89492047	-0.103	0.311	8477; 54207; 55812; 11099; 79882; 161436; 123016; 1112; 400236; 90141; 55775; 56659; 5700; 55051; 801; 400238; 9252; 80017; 8111; 55671; 79820
122618	LOC122618	14	104462268	-0.075	0.324	374569; 26153; 400258; 339344; 84800; 64423; 388022; 122622; 10572; 207; 122618; 122616; 55038; 29933; 3714; 256281; 2972; 90135; 9112; 1397; 1396
57722	NOPE	15	63460877	-0.037	0.415	348094; 51324; 123263; 123264; 51285; 10081; 10845; 8483; 54956; 9543; 57722; 54878; 51495; 81556; 9187; 10260; 8766; 84465; 115752; 54962; 5604
9187	SLC24A1	15	63701322	-0.061	0.469	51285; 10081; 10845; 8483; 54956; 9543; 57722; 54878; 51495; 81556; 9187; 10260; 8766; 84465; 115752; 54962; 5604; 10302; 6124; 55055; 4091
10260	IRLB	15	63740595	-0.104	0.374	10081; 10845; 8483; 54956; 9543; 57722; 54878; 51495; 81556; 9187; 10260; 8766; 84465; 115752; 54962; 5604; 10302; 6124; 55055; 4091; 4088	regulation of transcription, DNA-dependent(GO:0006355);
8766	RAB11A	15	63948849	-0.035	0.541	10845; 8483; 54956; 9543; 57722; 54878; 51495; 81556; 9187; 10260; 8766; 84465; 115752; 54962; 5604; 10302; 6124; 55055; 4091; 4088; 25856
5604	MAP2K1	15	64466678	-0.122	0.383	57722; 54878; 51495; 81556; 9187; 10260; 8766; 84465; 115752; 54962; 5604; 10302; 6124; 55055; 4091; 4088; 25856; 79719; 64799; 145853; 5607
65990	MGC2494	16	711158	0.107	0.324	84331; 197335; 197336; 89941; 9028; 10273; 339123; 84219; 146330; 79006; 65990; 124093; 84264; 64428; 10232; 113000; 63922; 51764; 388199; 64788; 30812
64788	FLJ12681	16	843638	0.157	0.32	79006; 65990; 124093; 84264; 64428; 10232; 113000; 63922; 51764; 388199; 64788; 30812; 146336; 6755; 8912; 25823; 7176; 7177; 64499; 23430; 7329	proteolysis and peptidolysis(GO:0006508);	chymotrypsin activity(GO:0004263); tryptase activity(GO:0030019); hydrolase activity(GO:0016787); trypsin activity(GO:0004295); serine-type endopeptidase activity(GO:0004252);	extracellular region(GO:0005576);
9894	KIAA0683	16	1483422	0.156	0.301	7177; 64499; 23430; 7329; 8938; 84572; 65259; 64718; 283951; 1186; 9894; 9742; 79652; 90861; 23162; 4832; 65993; 90864; 10101; 3483; 3029		hydrolase activity(GO:0016787);	extracellular region(GO:0005576);
65993	MRPS34	16	1761897	0.139	0.315	65259; 64718; 283951; 1186; 9894; 9742; 79652; 90861; 23162; 4832; 65993; 90864; 10101; 3483; 3029; 81889; 254528; 342460; 51734; 6123; 4716
9074	CLDN6	16	3004714	0.053	0.34	124220; 124221; 64063; 114984; 79412; 124222; 9088; 388205; 388206; 9080; 9074; 51330; 54985; 146439; 79228; 64386; 4328; 9235; 84891; 7755; 7760	proteolysis and peptidolysis(GO:0006508);		integral to membrane(GO:0016021);
84309	SDOS	16	4683716	0.072	0.306	51025; 79585; 9814; 114990; 9093; 57407; 3163; 29965; 124402; 23295; 84309; 124401; 146562; 124404; 79641; 84656; 29855; 5493; 9717; 51172; 146556
55623	FLJ20274	16	20654214	0.076	0.381	57020; 124152; 51704; 124274; 2813; 7369; 204474; 54988; 348158; 116285; 55623; 6296; 112479; 81691; 123879; 57149; 55567; 57146; 7783; 257629; 1428	metabolism(GO:0008152);	catalytic activity(GO:0003824);	membrane(GO:0016020);
81691	LOC81691	16	20725333	0.075	0.38	124274; 2813; 7369; 204474; 54988; 348158; 116285; 55623; 6296; 112479; 81691; 123879; 57149; 55567; 57146; 7783; 257629; 1428; 387254; 51108; 10261	metabolism(GO:0008152);	catalytic activity(GO:0003824);	mitochondrion(GO:0005739);
57149	LOC57149	16	20819926	0.099	0.353	7369; 204474; 54988; 348158; 116285; 55623; 6296; 112479; 81691; 123879; 57149; 55567; 57146; 7783; 257629; 1428; 387254; 51108; 10261; 146183; 388238	metabolism(GO:0008152);	catalytic activity(GO:0003824);	mitochondrion(GO:0005739);
27327	TNRC6	16	24649072	0.064	0.317	23062; 56061; 4706; 79728; 84516; 5347; 63928; 5579; 10368; 5930; 27327; 115584; 55114; 388227; 51451; 343; 342357; 9951; 162083; 79831; 400512			membrane(GO:0016020);
25970	SH2B	16	28782814	0.08	0.356	8663; 1201; 400514; 246778; 26471; 112869; 6799; 6817; 11273; 7284; 25970; 487; 79874; 930; 84901; 83985; 27040; 79008; 6818; 23475; 283897	synaptic transmission(GO:0007268);	transferase activity(GO:0016740);	integral to membrane(GO:0016021); cytoplasm(GO:0005737);
146547	FLJ90661	16	31057749	0.008	0.327	93129; 80270; 112755; 6810; 79759; 9726; 79001; 10295; 84148; 5652; 146547; 2521; 29108; 260434; 3684; 3687; 1339; 283933; 79798; 7041; 6524			integral to membrane(GO:0016021);
4498	MT1J	16	55227151	0.112	0.306	2775; 267; 11051; 55239; 583; 84560; 4504; 4502; 4493; 4499; 4498; 4489; 4490; 4494; 4495; 4496; 4501; 9688; 6559; 9709; 1071	heavy metal sensitivity/resistance(GO:0009634); biological_process unknown(GO:0000004); copper ion homeostasis(GO:0006878);	cadmium ion binding(GO:0046870); zinc ion binding(GO:0008270); copper ion binding(GO:0005507); metal ion binding(GO:0046872); copper/cadmium binding(GO:0005508); helicase activity(GO:0004386);	cytoplasm(GO:0005737);
4494	MT1F	16	55249355	0.094	0.345	55239; 583; 84560; 4504; 4502; 4493; 4499; 4498; 4489; 4490; 4494; 4495; 4496; 4501; 9688; 6559; 9709; 1071; 84166; 221184; 80011	heavy metal sensitivity/resistance(GO:0009634); biological_process unknown(GO:0000004); copper ion homeostasis(GO:0006878);	cadmium ion binding(GO:0046870); zinc ion binding(GO:0008270); copper ion binding(GO:0005507); metal ion binding(GO:0046872); copper/cadmium binding(GO:0005508); helicase activity(GO:0004386);	cytoplasm(GO:0005737);
4495	MT1G	16	55258153	0.068	0.332	583; 84560; 4504; 4502; 4493; 4499; 4498; 4489; 4490; 4494; 4495; 4496; 4501; 9688; 6559; 9709; 1071; 84166; 221184; 80011; 89970	heavy metal sensitivity/resistance(GO:0009634); biological_process unknown(GO:0000004); copper ion homeostasis(GO:0006878);	cadmium ion binding(GO:0046870); zinc ion binding(GO:0008270); copper ion binding(GO:0005507); metal ion binding(GO:0046872); copper/cadmium binding(GO:0005508); helicase activity(GO:0004386);	cytoplasm(GO:0005737);
4496	MT1H	16	55261274	0.133	0.326	84560; 4504; 4502; 4493; 4499; 4498; 4489; 4490; 4494; 4495; 4496; 4501; 9688; 6559; 9709; 1071; 84166; 221184; 80011; 89970; 23568	heavy metal sensitivity/resistance(GO:0009634); biological_process unknown(GO:0000004); copper ion homeostasis(GO:0006878);	cadmium ion binding(GO:0046870); zinc ion binding(GO:0008270); copper ion binding(GO:0005507); metal ion binding(GO:0046872); copper/cadmium binding(GO:0005508); helicase activity(GO:0004386);	cytoplasm(GO:0005737);
26189	OR1A2	17	3047562	-0.025	0.39	55720; 9905; 4335; 79066; 5048; 23277; 23108; 8386; 4991; 8390; 26189; 8383; 4995; 4994; 8387; 8392; 8388; 84690; 443; 162514; 7442	G-protein coupled receptor protein signaling pathway(GO:0007186); signal transduction(GO:0007165); perception of smell(GO:0007608);	receptor activity(GO:0004872); G-protein coupled receptor activity(GO:0004930); rhodopsin-like receptor activity(GO:0001584); olfactory receptor activity(GO:0004984);	integral to membrane(GO:0016021); integral to plasma membrane(GO:0005887);
8383	OR1A1	17	3065664	-0.002	0.374	9905; 4335; 79066; 5048; 23277; 23108; 8386; 4991; 8390; 26189; 8383; 4995; 4994; 8387; 8392; 8388; 84690; 443; 162514; 7442; 23729	G-protein coupled receptor protein signaling pathway(GO:0007186); signal transduction(GO:0007165); perception of smell(GO:0007608);	receptor activity(GO:0004872); G-protein coupled receptor activity(GO:0004930); rhodopsin-like receptor activity(GO:0001584); olfactory receptor activity(GO:0004984);	integral to membrane(GO:0016021); integral to plasma membrane(GO:0005887);
4994	OR3A1	17	3141678	0	0.341	79066; 5048; 23277; 23108; 8386; 4991; 8390; 26189; 8383; 4995; 4994; 8387; 8392; 8388; 84690; 443; 162514; 7442; 23729; 1497; 30851	G-protein coupled receptor protein signaling pathway(GO:0007186); signal transduction(GO:0007165); perception of smell(GO:0007608);	receptor activity(GO:0004872); G-protein coupled receptor activity(GO:0004930); rhodopsin-like receptor activity(GO:0001584); olfactory receptor activity(GO:0004984);	integral to membrane(GO:0016021); integral to plasma membrane(GO:0005887);
54785	FLJ20014	17	8032376	0.093	0.424	58485; 116840; 3000; 247; 242; 59344; 84667; 5187; 6844; 84314; 54785; 9212; 284029; 80169; 5198; 399512; 22899; 146852; 6154; 81565; 4628		ATP binding(GO:0005524);
9212	AURKB	17	8048781	0.238	0.36	116840; 3000; 247; 242; 59344; 84667; 5187; 6844; 84314; 54785; 9212; 284029; 80169; 5198; 399512; 22899; 146852; 6154; 81565; 4628; 146849		ATP binding(GO:0005524);
284029	FLJ34790	17	8064691	0.017	0.43	3000; 247; 242; 59344; 84667; 5187; 6844; 84314; 54785; 9212; 284029; 80169; 5198; 399512; 22899; 146852; 6154; 81565; 4628; 146849; 162387		ATP binding(GO:0005524);
5198	PFAS	17	8093361	0.188	0.318	242; 59344; 84667; 5187; 6844; 84314; 54785; 9212; 284029; 80169; 5198; 399512; 22899; 146852; 6154; 81565; 4628; 146849; 162387; 23533; 9423
4626	MYH8	17	10234366	-0.093	0.329	162387; 23533; 9423; 9482; 146845; 201140; 9340; 5957; 8522; 8735; 4626; 4622; 4619; 4620; 4621; 6341; 56985; 284033; 1770; 6416; 93649	muscle development(GO:0007517); striated muscle contraction(GO:0006941);	myosin ATPase activity(GO:0008570); actin binding(GO:0003779); ATP binding(GO:0005524); calmodulin binding(GO:0005516); microfilament motor activity(GO:0000146); motor activity(GO:0003774); structural constituent of muscle(GO:0008307);	muscle myosin(GO:0005859); myosin(GO:0016459); striated muscle thick filament(GO:0005863);
6341	SCO1	17	10524379	0.105	0.346	201140; 9340; 5957; 8522; 8735; 4626; 4622; 4619; 4620; 4621; 6341; 56985; 284033; 1770; 6416; 93649; 9912; 60528; 9955; 400574; 1352	muscle development(GO:0007517); striated muscle contraction(GO:0006941);	myosin ATPase activity(GO:0008570); actin binding(GO:0003779); ATP binding(GO:0005524); calmodulin binding(GO:0005516); microfilament motor activity(GO:0000146); motor activity(GO:0003774); structural constituent of muscle(GO:0008307);	muscle myosin(GO:0005859); myosin(GO:0016459); striated muscle thick filament(GO:0005863);
9618	TRAF4	17	24095172	-0.034	0.316	94005; 230; 10615; 124923; 6388; 147011; 83871; 6147; 116238; 284086; 9618; 55731; 26284; 2319; 147015; 57649; 124925; 51268; 399687; 9220; 1411		ATP binding(GO:0005524);	membrane(GO:0016020);
26284	ERAL1	17	24206168	0.192	0.463	10615; 124923; 6388; 147011; 83871; 6147; 116238; 284086; 9618; 55731; 26284; 2319; 147015; 57649; 124925; 51268; 399687; 9220; 1411; 57532; 57551		ATP binding(GO:0005524);	membrane(GO:0016020);
2319	FLOT2	17	24230483	0.073	0.331	124923; 6388; 147011; 83871; 6147; 116238; 284086; 9618; 55731; 26284; 2319; 147015; 57649; 124925; 51268; 399687; 9220; 1411; 57532; 57551; 116236		ATP binding(GO:0005524);
147015	MGC23280	17	24248927	0.099	0.305	6388; 147011; 83871; 6147; 116238; 284086; 9618; 55731; 26284; 2319; 147015; 57649; 124925; 51268; 399687; 9220; 1411; 57532; 57551; 116236; 28964		ATP binding(GO:0005524);
124925	SEZ6	17	24306073	-0.12	0.414	83871; 6147; 116238; 284086; 9618; 55731; 26284; 2319; 147015; 57649; 124925; 51268; 399687; 9220; 1411; 57532; 57551; 116236; 28964; 124930; 84940		ATP binding(GO:0005524);
51268	PIPOX	17	24394326	0.087	0.479	6147; 116238; 284086; 9618; 55731; 26284; 2319; 147015; 57649; 124925; 51268; 399687; 9220; 1411; 57532; 57551; 116236; 28964; 124930; 84940; 85464
57532	182-FIP	17	24612771	-0.013	0.491	55731; 26284; 2319; 147015; 57649; 124925; 51268; 399687; 9220; 1411; 57532; 57551; 116236; 28964; 124930; 84940; 85464; 374786; 84081; 6532; 642
57551	KIAA1361	17	24742068	0.131	0.468	26284; 2319; 147015; 57649; 124925; 51268; 399687; 9220; 1411; 57532; 57551; 116236; 28964; 124930; 84940; 85464; 374786; 84081; 6532; 642; 388364
54475	FLJ10458	17	30482482	-0.081	0.332	6356; 6355; 6357; 6346; 10693; 91603; 3980; 117584; 5892; 54752; 54475; 146862; 146861; 162394; 91607; 55106; 146857; 5193; 163; 91608; 246176	signal transduction(GO:0007165); cell-cell signaling(GO:0007267); chemotaxis(GO:0006935); inflammatory response(GO:0006954); immune response(GO:0006955);	chemokine activity(GO:0008009); cytokine activity(GO:0005125);	extracellular region(GO:0005576);
162394	MGC19764	17	30594204	0.098	0.302	6346; 10693; 91603; 3980; 117584; 5892; 54752; 54475; 146862; 146861; 162394; 91607; 55106; 146857; 5193; 163; 91608; 246176; 146853; 79148; 8148		DNA binding(GO:0003677);	nucleus(GO:0005634);
11056	DDX52	17	33046525	0.036	0.334	79893; 79154; 79922; 3975; 26574; 31; 284099; 6871; 11072; 11276; 11056; 6928; 284100; 84218; 84311; 30837; 4302; 139231; 7703; 5691; 8396	regulation of transcription, DNA-dependent(GO:0006355);	DNA binding(GO:0003677); transcription factor activity(GO:0003700);	nucleus(GO:0005634);
85280	KRTAP9-4	17	36659464	0.088	0.377	81851; 85294; 85282; 83755; 85289; 84616; 85291; 85285; 83899; 83900; 85280; 83902; 3883; 3884; 3885; 3881; 8688; 8687; 3882; 3886; 8689	epidermis development(GO:0008544); defense response(GO:0006952);	receptor activity(GO:0004872); structural constituent of cytoskeleton(GO:0005200);	intermediate filament(GO:0005882);
83902	KRTAP17-1	17	36724696	-0.075	0.338	85294; 85282; 83755; 85289; 84616; 85291; 85285; 83899; 83900; 85280; 83902; 3883; 3884; 3885; 3881; 8688; 8687; 3882; 3886; 8689; 3860	epidermis development(GO:0008544); defense response(GO:0006952);	receptor activity(GO:0004872); structural constituent of cytoskeleton(GO:0005200);	intermediate filament(GO:0005882);
3883	KRTHA3A	17	36755896	0.045	0.373	85282; 83755; 85289; 84616; 85291; 85285; 83899; 83900; 85280; 83902; 3883; 3884; 3885; 3881; 8688; 8687; 3882; 3886; 8689; 3860; 3866	epidermis development(GO:0008544); defense response(GO:0006952);	receptor activity(GO:0004872); structural constituent of cytoskeleton(GO:0005200);	intermediate filament(GO:0005882);
8687	KRTHA8	17	36846146	0.305	0.482	85285; 83899; 83900; 85280; 83902; 3883; 3884; 3885; 3881; 8688; 8687; 3882; 3886; 8689; 3860; 3866; 3880; 3857; 3861; 3868; 3872	epidermis development(GO:0008544); defense response(GO:0006952);	receptor activity(GO:0004872); structural constituent of cytoskeleton(GO:0005200);	intermediate filament(GO:0005882);
3886	KRTHA5	17	36886466	0.318	0.462	83900; 85280; 83902; 3883; 3884; 3885; 3881; 8688; 8687; 3882; 3886; 8689; 3860; 3866; 3880; 3857; 3861; 3868; 3872; 10209; 2520	epidermis development(GO:0008544);	structural constituent of cytoskeleton(GO:0005200);	intermediate filament(GO:0005882);
3860	KRT13	17	36910759	0.189	0.363	83902; 3883; 3884; 3885; 3881; 8688; 8687; 3882; 3886; 8689; 3860; 3866; 3880; 3857; 3861; 3868; 3872; 10209; 2520; 9001; 3728	epidermis development(GO:0008544);	structural constituent of cytoskeleton(GO:0005200); structural molecule activity(GO:0005198);	intermediate filament(GO:0005882);
3866	KRT15	17	36923523	0.326	0.394	3883; 3884; 3885; 3881; 8688; 8687; 3882; 3886; 8689; 3860; 3866; 3880; 3857; 3861; 3868; 3872; 10209; 2520; 9001; 3728; 10609	epidermis development(GO:0008544);	structural constituent of cytoskeleton(GO:0005200); structural molecule activity(GO:0005198);	intermediate filament(GO:0005882);
3861	KRT14	17	36992058	0.354	0.382	3881; 8688; 8687; 3882; 3886; 8689; 3860; 3866; 3880; 3857; 3861; 3868; 3872; 10209; 2520; 9001; 3728; 10609; 60681; 115024; 317719	epidermis development(GO:0008544);	structural constituent of cytoskeleton(GO:0005200);	intermediate filament(GO:0005882);
3872	KRT17	17	37029220	0.181	0.349	8687; 3882; 3886; 8689; 3860; 3866; 3880; 3857; 3861; 3868; 3872; 10209; 2520; 9001; 3728; 10609; 60681; 115024; 317719; 55175; 47	epidermis development(GO:0008544);	structural constituent of cytoskeleton(GO:0005200);	intermediate filament(GO:0005882);
3212	HOXB2	17	43975019	0.083	0.397	6668; 55163; 79170; 80279; 51226; 4779; 10951; 29916; 8631; 3211; 3212; 3213; 3214; 3215; 3216; 3217; 3218; 3219; 84366; 10481; 284076	regulation of transcription, DNA-dependent(GO:0006355); histogenesis and organogenesis(GO:0007397); development(GO:0007275); pattern specification(GO:0007389);	DNA binding(GO:0003677); transcription factor activity(GO:0003700);	transcription factor complex(GO:0005667); nucleus(GO:0005634);
2793	GNGT2	17	44638595	0.073	0.308	3219; 84366; 10481; 284076; 516; 65264; 11267; 2695; 10642; 124872; 2793; 51225; 162466; 124871; 5245; 4804; 11248; 8405; 10237; 81558; 11143			nucleus(GO:0005634);
5245	PHB	17	44836418	0.096	0.352	516; 65264; 11267; 2695; 10642; 124872; 2793; 51225; 162466; 124871; 5245; 4804; 11248; 8405; 10237; 81558; 11143; 255061; 1748; 1747; 3675			nucleus(GO:0005634); integral to membrane(GO:0016021);
3396	ICT1	17	70520374	0.107	0.38	26151; 54868; 2905; 2232; 283985; 124590; 92736; 347741; 283987; 30850; 3396; 10476; 9121; 79637; 30833; 51155; 6613; 79902; 23163; 51081; 57409
79637	FLJ22160	17	70617676	0.194	0.323	2232; 283985; 124590; 92736; 347741; 283987; 30850; 3396; 10476; 9121; 79637; 30833; 51155; 6613; 79902; 23163; 51081; 57409; 60386; 2885; 9772			mitochondrion(GO:0005739);
30833	NT5C	17	70637918	0.122	0.352	283985; 124590; 92736; 347741; 283987; 30850; 3396; 10476; 9121; 79637; 30833; 51155; 6613; 79902; 23163; 51081; 57409; 60386; 2885; 9772; 57513
51155	HN1	17	70642937	0.231	0.31	124590; 92736; 347741; 283987; 30850; 3396; 10476; 9121; 79637; 30833; 51155; 6613; 79902; 23163; 51081; 57409; 60386; 2885; 9772; 57513; 3993
79902	PCNT1	17	70713380	0.102	0.349	347741; 283987; 30850; 3396; 10476; 9121; 79637; 30833; 51155; 6613; 79902; 23163; 51081; 57409; 60386; 2885; 9772; 57513; 3993; 9400; 29115
57513	CASKIN2	17	71007936	0.006	0.356	30833; 51155; 6613; 79902; 23163; 51081; 57409; 60386; 2885; 9772; 57513; 3993; 9400; 29115; 3691; 2584; 3021; 23558; 91107; 201292; 64978
9400	RECQL5	17	71134519	0.014	0.314	6613; 79902; 23163; 51081; 57409; 60386; 2885; 9772; 57513; 3993; 9400; 29115; 3691; 2584; 3021; 23558; 91107; 201292; 64978; 51; 1018		ATP binding(GO:0005524);	cytoplasm(GO:0005737);
29115	HCNGP	17	71174993	0.164	0.388	79902; 23163; 51081; 57409; 60386; 2885; 9772; 57513; 3993; 9400; 29115; 3691; 2584; 3021; 23558; 91107; 201292; 64978; 51; 1018; 2125		ATP binding(GO:0005524);	cytoplasm(GO:0005737);
3021	H3F3B	17	71284111	-0.221	0.369	57409; 60386; 2885; 9772; 57513; 3993; 9400; 29115; 3691; 2584; 3021; 23558; 91107; 201292; 64978; 51; 1018; 2125; 6730; 8811; 353174		ATP binding(GO:0005524);	cytoplasm(GO:0005737);
201292	LOC201292	17	71396637	0.206	0.376	9772; 57513; 3993; 9400; 29115; 3691; 2584; 3021; 23558; 91107; 201292; 64978; 51; 1018; 2125; 6730; 8811; 353174; 23265; 2302; 283991		ATP binding(GO:0005524);	nucleus(GO:0005634);
64978	MRPL38	17	71406318	0.096	0.454	57513; 3993; 9400; 29115; 3691; 2584; 3021; 23558; 91107; 201292; 64978; 51; 1018; 2125; 6730; 8811; 353174; 23265; 2302; 283991; 84074			nucleus(GO:0005634);
8811	GALR2	17	71582486	0.083	0.37	2584; 3021; 23558; 91107; 201292; 64978; 51; 1018; 2125; 6730; 8811; 353174; 23265; 2302; 283991; 84074; 5635; 8877; 63893; 15; 79651		transferase activity(GO:0016740);
353174	LGICZ	17	71586903	-0.126	0.329	3021; 23558; 91107; 201292; 64978; 51; 1018; 2125; 6730; 8811; 353174; 23265; 2302; 283991; 84074; 5635; 8877; 63893; 15; 79651; 114757
283991	MGC29814	17	71773042	-0.036	0.321	201292; 64978; 51; 1018; 2125; 6730; 8811; 353174; 23265; 2302; 283991; 84074; 5635; 8877; 63893; 15; 79651; 114757; 400621; 10610; 55808		transferase activity(GO:0016740);
84074	DKFZP434P0316	17	71781726	0.02	0.324	64978; 51; 1018; 2125; 6730; 8811; 353174; 23265; 2302; 283991; 84074; 5635; 8877; 63893; 15; 79651; 114757; 400621; 10610; 55808; 23210		transferase activity(GO:0016740);
79651	FLJ22341	17	71978745	-0.149	0.317	8811; 353174; 23265; 2302; 283991; 84074; 5635; 8877; 63893; 15; 79651; 114757; 400621; 10610; 55808; 23210; 6427; 79157; 283994; 146664; 6397	transport(GO:0006810);	transferase activity(GO:0016740);
284186	FLJ38792	17	76899668	-0.057	0.336	57674; 284131; 4884; 57521; 79643; 10458; 22994; 146705; 124565; 284185; 284186; 71; 25794; 80233; 55666; 83882; 5148; 339231; 9146; 6182; 1468
55666	NPL4	17	77134358	0.149	0.414	79643; 10458; 22994; 146705; 124565; 284185; 284186; 71; 25794; 80233; 55666; 83882; 5148; 339231; 9146; 6182; 1468; 5034; 396; 10189; 51529
5148	PDE6G	17	77227654	0.248	0.375	22994; 146705; 124565; 284185; 284186; 71; 25794; 80233; 55666; 83882; 5148; 339231; 9146; 6182; 1468; 5034; 396; 10189; 51529; 256933; 5833
339231	LOC339231	17	77258810	-0.213	0.443	146705; 124565; 284185; 284186; 71; 25794; 80233; 55666; 83882; 5148; 339231; 9146; 6182; 1468; 5034; 396; 10189; 51529; 256933; 5833; 51547
9146	HGS	17	77261424	0.266	0.421	124565; 284185; 284186; 71; 25794; 80233; 55666; 83882; 5148; 339231; 9146; 6182; 1468; 5034; 396; 10189; 51529; 256933; 5833; 51547; 4097
6182	MRPL12	17	77280811	0.281	0.423	284185; 284186; 71; 25794; 80233; 55666; 83882; 5148; 339231; 9146; 6182; 1468; 5034; 396; 10189; 51529; 256933; 5833; 51547; 4097; 5831
1468	SLC25A10	17	77289775	0.35	0.404	284186; 71; 25794; 80233; 55666; 83882; 5148; 339231; 9146; 6182; 1468; 5034; 396; 10189; 51529; 256933; 5833; 51547; 4097; 5831; 255275
10189	THOC4	17	77439015	0.327	0.431	80233; 55666; 83882; 5148; 339231; 9146; 6182; 1468; 5034; 396; 10189; 51529; 256933; 5833; 51547; 4097; 5831; 255275; 147111; 79058; 201254
51529	ANAPC11	17	77442894	0.144	0.49	55666; 83882; 5148; 339231; 9146; 6182; 1468; 5034; 396; 10189; 51529; 256933; 5833; 51547; 4097; 5831; 255275; 147111; 79058; 201254; 201255
5833	PCYT2	17	77455383	0.307	0.546	5148; 339231; 9146; 6182; 1468; 5034; 396; 10189; 51529; 256933; 5833; 51547; 4097; 5831; 255275; 147111; 79058; 201254; 201255; 5881; 51181
51547	SIRT7	17	77463106	-0.119	0.484	339231; 9146; 6182; 1468; 5034; 396; 10189; 51529; 256933; 5833; 51547; 4097; 5831; 255275; 147111; 79058; 201254; 201255; 5881; 51181; 2873
79058	ASPSCR1	17	77528714	-0.208	0.343	396; 10189; 51529; 256933; 5833; 51547; 4097; 5831; 255275; 147111; 79058; 201254; 201255; 5881; 51181; 2873; 64118; 2194; 201252; 284001; 9123
201254	STRA13	17	77569867	0.115	0.314	10189; 51529; 256933; 5833; 51547; 4097; 5831; 255275; 147111; 79058; 201254; 201255; 5881; 51181; 2873; 64118; 2194; 201252; 284001; 9123; 388434
147463	LOC147463	18	19434007	-0.07	0.318	57534; 201484; 2627; 64693; 5932; 91768; 85019; 8780; 29919; 4864; 147463; 3909; 125488; 26256; 114876; 55364; 59340; 147468; 25925; 6760; 143471
114876	OSBPL1A	18	19996010	0.062	0.388	5932; 91768; 85019; 8780; 29919; 4864; 147463; 3909; 125488; 26256; 114876; 55364; 59340; 147468; 25925; 6760; 143471; 361; 147429; 83539; 1000			integral to membrane(GO:0016021); membrane(GO:0016020);
340527	not_found	19	2380267	-0.148	0.412	268; 126306; 4946; 374872; 388489; 51690; 56928; 360200; 26517; 84823; 340527; 4616; 2788; 148252; 29985; 6449; 7064; 115196; 148254; 80032; 126295	regulation of transcription, DNA-dependent(GO:0006355);	nucleic acid binding(GO:0003676);	nucleus(GO:0005634); intracellular(GO:0005622);
29985	SLC39A3	19	2683524	-0.002	0.325	388489; 51690; 56928; 360200; 26517; 84823; 340527; 4616; 2788; 148252; 29985; 6449; 7064; 115196; 148254; 80032; 126295; 58492; 79816; 7089; 166	regulation of transcription, DNA-dependent(GO:0006355);	nucleic acid binding(GO:0003676);	nucleus(GO:0005634); intracellular(GO:0005622); heterotrimeric G-protein complex(GO:0005834);
4145	MATK	19	3728967	-0.206	0.3	51343; 126321; 10362; 126326; 6915; 23396; 27134; 9546; 116541; 84839; 4145; 23217; 85300; 27231; 1613; 1938; 51588; 51341; 5605; 84699; 51548	regulation of transcription, DNA-dependent(GO:0006355);	ATP binding(GO:0005524); protein binding(GO:0005515); transferase activity(GO:0016740); DNA binding(GO:0003677);	nucleus(GO:0005634);
27231	ITGB1BP3	19	3884100	0.048	0.359	126326; 6915; 23396; 27134; 9546; 116541; 84839; 4145; 23217; 85300; 27231; 1613; 1938; 51588; 51341; 5605; 84699; 51548; 170961; 10148; 55702	regulation of transcription, DNA-dependent(GO:0006355);	ATP binding(GO:0005524); protein binding(GO:0005515); transferase activity(GO:0016740); DNA binding(GO:0003677);	nucleus(GO:0005634); membrane(GO:0016020);
51341	FBI1	19	3996216	0.079	0.379	9546; 116541; 84839; 4145; 23217; 85300; 27231; 1613; 1938; 51588; 51341; 5605; 84699; 51548; 170961; 10148; 55702; 56961; 126259; 79187; 55620	regulation of transcription, DNA-dependent(GO:0006355); intracellular signaling cascade(GO:0007242);	ATP binding(GO:0005524); protein binding(GO:0005515); transferase activity(GO:0016740); DNA binding(GO:0003677);	nucleus(GO:0005634);
51548	SIRT6	19	4125105	0.312	0.35	4145; 23217; 85300; 27231; 1613; 1938; 51588; 51341; 5605; 84699; 51548; 170961; 10148; 55702; 56961; 126259; 79187; 55620; 84954; 6455; 10036	regulation of transcription, DNA-dependent(GO:0006355);	ATP binding(GO:0005524); protein binding(GO:0005515); transferase activity(GO:0016740); DNA binding(GO:0003677);	nucleus(GO:0005634);
170961	KIAA1981	19	4163657	0.337	0.341	23217; 85300; 27231; 1613; 1938; 51588; 51341; 5605; 84699; 51548; 170961; 10148; 55702; 56961; 126259; 79187; 55620; 84954; 6455; 10036; 80700	regulation of transcription, DNA-dependent(GO:0006355);	DNA binding(GO:0003677);	nucleus(GO:0005634);
55702	FLJ10374	19	4198107	0.145	0.346	27231; 1613; 1938; 51588; 51341; 5605; 84699; 51548; 170961; 10148; 55702; 56961; 126259; 79187; 55620; 84954; 6455; 10036; 80700; 84717; 116844	regulation of transcription, DNA-dependent(GO:0006355);	DNA binding(GO:0003677);	nucleus(GO:0005634);
79187	FSD1	19	4255690	0.205	0.339	51588; 51341; 5605; 84699; 51548; 170961; 10148; 55702; 56961; 126259; 79187; 55620; 84954; 6455; 10036; 80700; 84717; 116844; 10501; 126282; 56005	regulation of transcription, DNA-dependent(GO:0006355);	DNA binding(GO:0003677);	nucleus(GO:0005634);
55620	STAP2	19	4275040	0.103	0.312	51341; 5605; 84699; 51548; 170961; 10148; 55702; 56961; 126259; 79187; 55620; 84954; 6455; 10036; 80700; 84717; 116844; 10501; 126282; 56005; 91039	regulation of transcription, DNA-dependent(GO:0006355);	DNA binding(GO:0003677);	nucleus(GO:0005634);
80700	UBXD1	19	4396260	-0.102	0.334	170961; 10148; 55702; 56961; 126259; 79187; 55620; 84954; 6455; 10036; 80700; 84717; 116844; 10501; 126282; 56005; 91039; 284424; 55527; 148022; 10226			membrane(GO:0016020);
163154	MGC24975	19	5733970	0.044	0.387	5802; 148066; 257000; 9667; 6294; 125988; 374875; 25873; 9361; 257062; 163154; 56931; 2528; 4902; 2525; 2527; 126328; 828; 8498; 5990; 81616
56931	LOC56931	19	5736154	0.029	0.42	148066; 257000; 9667; 6294; 125988; 374875; 25873; 9361; 257062; 163154; 56931; 2528; 4902; 2525; 2527; 126328; 828; 8498; 5990; 81616; 4298			nucleus(GO:0005634);
2528	FUT6	19	5767403	0.124	0.392	257000; 9667; 6294; 125988; 374875; 25873; 9361; 257062; 163154; 56931; 2528; 4902; 2525; 2527; 126328; 828; 8498; 5990; 81616; 4298; 125981			nucleus(GO:0005634);
126328	NDUFA11	19	5845685	-0.225	0.343	374875; 25873; 9361; 257062; 163154; 56931; 2528; 4902; 2525; 2527; 126328; 828; 8498; 5990; 81616; 4298; 125981; 8192; 84266; 5623; 2962
828	CAPS	19	5865218	0.177	0.329	25873; 9361; 257062; 163154; 56931; 2528; 4902; 2525; 2527; 126328; 828; 8498; 5990; 81616; 4298; 125981; 8192; 84266; 5623; 2962; 8570			nucleus(GO:0005634);
5609	MAP2K7	19	7874764	0	0.308	56949; 6813; 56729; 199675; 126003; 2208; 339390; 30835; 115704; 80131; 5609; 6618; 404217; 10469; 1994; 6370; 84467; 79603; 51293; 4701; 6234
51293	8D6A	19	8273010	0.083	0.309	115704; 80131; 5609; 6618; 404217; 10469; 1994; 6370; 84467; 79603; 51293; 4701; 6234; 256949; 51129; 9230; 51257; 4670; 84106; 84330; 4542		ATP binding(GO:0005524); RNA binding(GO:0003723);
6234	RPS28	19	8292383	-0.147	0.366	5609; 6618; 404217; 10469; 1994; 6370; 84467; 79603; 51293; 4701; 6234; 256949; 51129; 9230; 51257; 4670; 84106; 84330; 4542; 81794; 284382		RNA binding(GO:0003723);
51257	LOC51257	19	8384186	-0.016	0.354	1994; 6370; 84467; 79603; 51293; 4701; 6234; 256949; 51129; 9230; 51257; 4670; 84106; 84330; 4542; 81794; 284382; 284383; 148156; 85509; 147741		nucleic acid binding(GO:0003676);
84330	MGC15716	19	8482223	-0.041	0.316	79603; 51293; 4701; 6234; 256949; 51129; 9230; 51257; 4670; 84106; 84330; 4542; 81794; 284382; 284383; 148156; 85509; 147741; 125963; 125962; 57693	regulation of transcription, DNA-dependent(GO:0006355);	nucleic acid binding(GO:0003676);	nucleus(GO:0005634); intracellular(GO:0005622);
57693	ZNF317	19	9112072	-0.136	0.341	84330; 4542; 81794; 284382; 284383; 148156; 85509; 147741; 125963; 125962; 57693; 162998; 125958; 84527; 7730; 10781; 79088; 93134; 54811; 342969; 162993	regulation of transcription, DNA-dependent(GO:0006355);	nucleic acid binding(GO:0003676); DNA binding(GO:0003677);	transcription factor complex(GO:0005667); nucleus(GO:0005634); intracellular(GO:0005622);
54811	FLJ20079	19	9620352	-0.004	0.366	125963; 125962; 57693; 162998; 125958; 84527; 7730; 10781; 79088; 93134; 54811; 342969; 162993; 54850; 59286; 5300; 93145; 50509; 50700; 55337; 83854	regulation of transcription, DNA-dependent(GO:0006355);	nucleic acid binding(GO:0003676);	transcription factor complex(GO:0005667); nucleus(GO:0005634); intracellular(GO:0005622);
162993	LOC162993	19	9759083	-0.058	0.381	57693; 162998; 125958; 84527; 7730; 10781; 79088; 93134; 54811; 342969; 162993; 54850; 59286; 5300; 93145; 50509; 50700; 55337; 83854; 56342; 5032	regulation of transcription, DNA-dependent(GO:0006355);	nucleic acid binding(GO:0003676); DNA binding(GO:0003677);	transcription factor complex(GO:0005667); nucleus(GO:0005634); intracellular(GO:0005622);
5300	PIN1	19	9807012	-0.041	0.329	84527; 7730; 10781; 79088; 93134; 54811; 342969; 162993; 54850; 59286; 5300; 93145; 50509; 50700; 55337; 83854; 56342; 5032; 8666; 1786; 9294	regulation of transcription, DNA-dependent(GO:0006355);	nucleic acid binding(GO:0003676); DNA binding(GO:0003677);	transcription factor complex(GO:0005667); nucleus(GO:0005634); intracellular(GO:0005622);
93145	OLFM2	19	9825394	-0.041	0.351	7730; 10781; 79088; 93134; 54811; 342969; 162993; 54850; 59286; 5300; 93145; 50509; 50700; 55337; 83854; 56342; 5032; 8666; 1786; 9294; 388504	regulation of transcription, DNA-dependent(GO:0006355);	DNA binding(GO:0003677);	nucleus(GO:0005634);
50509	COL5A3	19	9931236	0.023	0.355	10781; 79088; 93134; 54811; 342969; 162993; 54850; 59286; 5300; 93145; 50509; 50700; 55337; 83854; 56342; 5032; 8666; 1786; 9294; 388504; 51073	regulation of transcription, DNA-dependent(GO:0006355);		nucleus(GO:0005634);
50700	RDH8	19	9984924	0.097	0.327	79088; 93134; 54811; 342969; 162993; 54850; 59286; 5300; 93145; 50509; 50700; 55337; 83854; 56342; 5032; 8666; 1786; 9294; 388504; 51073; 3383			nucleus(GO:0005634);
55337	FLJ11286	19	10058008	0.068	0.377	93134; 54811; 342969; 162993; 54850; 59286; 5300; 93145; 50509; 50700; 55337; 83854; 56342; 5032; 8666; 1786; 9294; 388504; 51073; 3383; 402414			nucleus(GO:0005634);
56342	PPAN	19	10077964	0.007	0.453	342969; 162993; 54850; 59286; 5300; 93145; 50509; 50700; 55337; 83854; 56342; 5032; 8666; 1786; 9294; 388504; 51073; 3383; 402414; 3386; 7087	cell adhesion(GO:0007155);		integral to membrane(GO:0016021); membrane(GO:0016020);
5032	P2RY11	19	10083196	-0.131	0.531	162993; 54850; 59286; 5300; 93145; 50509; 50700; 55337; 83854; 56342; 5032; 8666; 1786; 9294; 388504; 51073; 3383; 402414; 3386; 7087; 112812	cell adhesion(GO:0007155);		integral to membrane(GO:0016021); membrane(GO:0016020);
8666	EIF3S4	19	10086690	0.076	0.432	54850; 59286; 5300; 93145; 50509; 50700; 55337; 83854; 56342; 5032; 8666; 1786; 9294; 388504; 51073; 3383; 402414; 3386; 7087; 112812; 125950	cell adhesion(GO:0007155);		integral to membrane(GO:0016021); membrane(GO:0016020);
9294	EDG5	19	10195519	-0.052	0.407	5300; 93145; 50509; 50700; 55337; 83854; 56342; 5032; 8666; 1786; 9294; 388504; 51073; 3383; 402414; 3386; 7087; 112812; 125950; 3385; 7297	cell-cell adhesion(GO:0016337); cell adhesion(GO:0007155);	cell adhesion molecule activity(GO:0005194);	integral to membrane(GO:0016021); membrane(GO:0016020);
388504	not_found	19	10202079	-0.152	0.452	93145; 50509; 50700; 55337; 83854; 56342; 5032; 8666; 1786; 9294; 388504; 51073; 3383; 402414; 3386; 7087; 112812; 125950; 3385; 7297; 11140	cell-cell adhesion(GO:0016337); cell adhesion(GO:0007155);	cell adhesion molecule activity(GO:0005194);	integral to membrane(GO:0016021); membrane(GO:0016020);
51073	MRPL4	19	10223639	-0.04	0.405	50509; 50700; 55337; 83854; 56342; 5032; 8666; 1786; 9294; 388504; 51073; 3383; 402414; 3386; 7087; 112812; 125950; 3385; 7297; 11140; 5141	cell-cell adhesion(GO:0016337); cell adhesion(GO:0007155);	cell adhesion molecule activity(GO:0005194);	integral to membrane(GO:0016021);
3383	ICAM1	19	10242778	-0.071	0.338	50700; 55337; 83854; 56342; 5032; 8666; 1786; 9294; 388504; 51073; 3383; 402414; 3386; 7087; 112812; 125950; 3385; 7297; 11140; 5141; 9817	cell-cell adhesion(GO:0016337); cell adhesion(GO:0007155);	cell adhesion molecule activity(GO:0005194);	integral to membrane(GO:0016021);
163051	FLJ38281	19	12433372	0.051	0.46	388507; 7568; 90589; 7695; 388509; 51710; 147837; 79973; 403113; 10224; 163051; 163050; 57474; 163049; 4125; 51398; 84292; 1725; 84261; 30000; 79002	regulation of transcription, DNA-dependent(GO:0006355);	nucleic acid binding(GO:0003676); DNA binding(GO:0003677);	nucleus(GO:0005634); intracellular(GO:0005622);
163050	MGC26914	19	12497184	0.01	0.344	7568; 90589; 7695; 388509; 51710; 147837; 79973; 403113; 10224; 163051; 163050; 57474; 163049; 4125; 51398; 84292; 1725; 84261; 30000; 79002; 439	regulation of transcription, DNA-dependent(GO:0006355);	nucleic acid binding(GO:0003676); DNA binding(GO:0003677);	nucleus(GO:0005634); intracellular(GO:0005622);
163049	FLJ90396	19	12582752	-0.025	0.469	7695; 388509; 51710; 147837; 79973; 403113; 10224; 163051; 163050; 57474; 163049; 4125; 51398; 84292; 1725; 84261; 30000; 79002; 439; 54831; 29911	regulation of transcription, DNA-dependent(GO:0006355);	nucleic acid binding(GO:0003676); DNA binding(GO:0003677);	nucleus(GO:0005634); intracellular(GO:0005622);
4125	MAN2B1	19	12618321	0.029	0.326	388509; 51710; 147837; 79973; 403113; 10224; 163051; 163050; 57474; 163049; 4125; 51398; 84292; 1725; 84261; 30000; 79002; 439; 54831; 29911; 3726	regulation of transcription, DNA-dependent(GO:0006355);	nucleic acid binding(GO:0003676); DNA binding(GO:0003677);	nucleus(GO:0005634); intracellular(GO:0005622);
51398	PTD008	19	12639886	-0.122	0.356	51710; 147837; 79973; 403113; 10224; 163051; 163050; 57474; 163049; 4125; 51398; 84292; 1725; 84261; 30000; 79002; 439; 54831; 29911; 3726; 7001	regulation of transcription, DNA-dependent(GO:0006355);	nucleic acid binding(GO:0003676); DNA binding(GO:0003677);	nucleus(GO:0005634); intracellular(GO:0005622);
84292	MGC4238	19	12641583	0.024	0.396	147837; 79973; 403113; 10224; 163051; 163050; 57474; 163049; 4125; 51398; 84292; 1725; 84261; 30000; 79002; 439; 54831; 29911; 3726; 7001; 10535	regulation of transcription, DNA-dependent(GO:0006355);	nucleic acid binding(GO:0003676); DNA binding(GO:0003677);	nucleus(GO:0005634); intracellular(GO:0005622);
84261	MGC10870	19	12660730	-0.092	0.475	403113; 10224; 163051; 163050; 57474; 163049; 4125; 51398; 84292; 1725; 84261; 30000; 79002; 439; 54831; 29911; 3726; 7001; 10535; 83546; 22983	regulation of transcription, DNA-dependent(GO:0006355);	nucleic acid binding(GO:0003676);	nucleus(GO:0005634); intracellular(GO:0005622);
30000	TNPO2	19	12671014	0.045	0.332	10224; 163051; 163050; 57474; 163049; 4125; 51398; 84292; 1725; 84261; 30000; 79002; 439; 54831; 29911; 3726; 7001; 10535; 83546; 22983; 1777	regulation of transcription, DNA-dependent(GO:0006355);	nucleic acid binding(GO:0003676); hydrolase activity(GO:0016787); DNA binding(GO:0003677);	nucleus(GO:0005634); intracellular(GO:0005622);
79002	MGC2803	19	12702454	-0.134	0.496	163051; 163050; 57474; 163049; 4125; 51398; 84292; 1725; 84261; 30000; 79002; 439; 54831; 29911; 3726; 7001; 10535; 83546; 22983; 1777; 10661	regulation of transcription, DNA-dependent(GO:0006355);	nucleic acid binding(GO:0003676); hydrolase activity(GO:0016787); DNA binding(GO:0003677);	nucleus(GO:0005634); intracellular(GO:0005622);
439	ASNA1	19	12709305	-0.196	0.464	163050; 57474; 163049; 4125; 51398; 84292; 1725; 84261; 30000; 79002; 439; 54831; 29911; 3726; 7001; 10535; 83546; 22983; 1777; 10661; 2639	regulation of transcription, DNA-dependent(GO:0006355);	hydrolase activity(GO:0016787); DNA binding(GO:0003677);	nucleus(GO:0005634);
54831	VMD2L1	19	12724471	0.124	0.46	57474; 163049; 4125; 51398; 84292; 1725; 84261; 30000; 79002; 439; 54831; 29911; 3726; 7001; 10535; 83546; 22983; 1777; 10661; 2639; 2193	regulation of transcription, DNA-dependent(GO:0006355);	hydrolase activity(GO:0016787); DNA binding(GO:0003677);	nucleus(GO:0005634); cytoplasm(GO:0005737);
7001	PRDX2	19	12772426	0.064	0.405	51398; 84292; 1725; 84261; 30000; 79002; 439; 54831; 29911; 3726; 7001; 10535; 83546; 22983; 1777; 10661; 2639; 2193; 811; 5886; 90480			nucleus(GO:0005634); cytoplasm(GO:0005737);
10535	RNASEH2A	19	12778427	0.255	0.402	84292; 1725; 84261; 30000; 79002; 439; 54831; 29911; 3726; 7001; 10535; 83546; 22983; 1777; 10661; 2639; 2193; 811; 5886; 90480; 199699			nucleus(GO:0005634); cytoplasm(GO:0005737);
2193	FARSLA	19	12894292	0.303	0.32	54831; 29911; 3726; 7001; 10535; 83546; 22983; 1777; 10661; 2639; 2193; 811; 5886; 90480; 199699; 4784; 4066; 55621; 112939; 8677; 9592	regulation of transcription, DNA-dependent(GO:0006355);	DNA binding(GO:0003677);	nucleus(GO:0005634);
3640	INSL3	19	17788321	0.143	0.41	684; 93343; 115861; 376497; 25796; 199786; 79709; 55201; 23149; 10331; 3640; 3718; 6142; 6528; 115098; 3780; 27106; 3594; 5296; 10437; 84769			integral to membrane(GO:0016021);
3718	JAK3	19	17797960	0.219	0.35	93343; 115861; 376497; 25796; 199786; 79709; 55201; 23149; 10331; 3640; 3718; 6142; 6528; 115098; 3780; 27106; 3594; 5296; 10437; 84769; 5864
6528	SLC5A5	19	17843781	0.13	0.329	376497; 25796; 199786; 79709; 55201; 23149; 10331; 3640; 3718; 6142; 6528; 115098; 3780; 27106; 3594; 5296; 10437; 84769; 5864; 5143; 3727
55049	FLJ20850	19	18560607	0.227	0.325	25804; 54858; 9518; 126364; 170463; 51477; 8178; 23770; 79036; 7311; 55049; 9244; 25789; 55295; 23373; 1311; 5976; 2657; 10715; 11316; 54555			cytoplasm(GO:0005737); extracellular region(GO:0005576);
80264	ZNF430	19	20995336	0.299	0.361	9170; 51291; 57130; 94039; 7561; 56242; 81931; 91120; 199777; 7639; 80264; 170959; 284443; 115648; 400680; 163227; 7594; 7757; 113835; 57615; 126502	regulation of transcription, DNA-dependent(GO:0006355);	nucleic acid binding(GO:0003676); zinc ion binding(GO:0008270); DNA binding(GO:0003677);	transcription factor complex(GO:0005667); nucleus(GO:0005634); intracellular(GO:0005622);
170959	ZNF431	19	21116727	0.028	0.44	51291; 57130; 94039; 7561; 56242; 81931; 91120; 199777; 7639; 80264; 170959; 284443; 115648; 400680; 163227; 7594; 7757; 113835; 57615; 126502; 7644	regulation of transcription, DNA-dependent(GO:0006355);	nucleic acid binding(GO:0003676); zinc ion binding(GO:0008270); DNA binding(GO:0003677);	transcription factor complex(GO:0005667); nucleus(GO:0005634); intracellular(GO:0005622);
115648	LOC115648	19	21371797	-0.01	0.355	94039; 7561; 56242; 81931; 91120; 199777; 7639; 80264; 170959; 284443; 115648; 400680; 163227; 7594; 7757; 113835; 57615; 126502; 7644; 171392; 148213	regulation of transcription, DNA-dependent(GO:0006355);	nucleic acid binding(GO:0003676); zinc ion binding(GO:0008270); DNA binding(GO:0003677);	transcription factor complex(GO:0005667); nucleus(GO:0005634); intracellular(GO:0005622);
400680	not_found	19	21472851	0.297	0.339	7561; 56242; 81931; 91120; 199777; 7639; 80264; 170959; 284443; 115648; 400680; 163227; 7594; 7757; 113835; 57615; 126502; 7644; 171392; 148213; 9534	regulation of transcription, DNA-dependent(GO:0006355);	nucleic acid binding(GO:0003676); zinc ion binding(GO:0008270); DNA binding(GO:0003677);	transcription factor complex(GO:0005667); nucleus(GO:0005634); intracellular(GO:0005622);
57615	ZNF492	19	22618076	0.257	0.353	7639; 80264; 170959; 284443; 115648; 400680; 163227; 7594; 7757; 113835; 57615; 126502; 7644; 171392; 148213; 9534; 399655; 7386; 10775; 79156; 83636	regulation of transcription, DNA-dependent(GO:0006355);	nucleic acid binding(GO:0003676); zinc ion binding(GO:0008270); DNA binding(GO:0003677);	transcription factor complex(GO:0005667); nucleus(GO:0005634); intracellular(GO:0005622);
126502	not_found	19	22731437	-0.051	0.374	80264; 170959; 284443; 115648; 400680; 163227; 7594; 7757; 113835; 57615; 126502; 7644; 171392; 148213; 9534; 399655; 7386; 10775; 79156; 83636; 898	regulation of transcription, DNA-dependent(GO:0006355);	nucleic acid binding(GO:0003676); zinc ion binding(GO:0008270); DNA binding(GO:0003677);	transcription factor complex(GO:0005667); nucleus(GO:0005634); intracellular(GO:0005622);
7644	ZNF91	19	23333882	0.181	0.315	170959; 284443; 115648; 400680; 163227; 7594; 7757; 113835; 57615; 126502; 7644; 171392; 148213; 9534; 399655; 7386; 10775; 79156; 83636; 898; 8725	regulation of transcription, DNA-dependent(GO:0006355);	nucleic acid binding(GO:0003676); zinc ion binding(GO:0008270); DNA binding(GO:0003677);	transcription factor complex(GO:0005667); nucleus(GO:0005634); intracellular(GO:0005622);
57817	HAMP	19	40465249	0.077	0.361	6324; 3249; 5349; 163175; 5348; 53822; 53827; 148109; 51599; 7392; 57817; 4099; 933; 2864; 2865; 2866; 2867; 93099; 374897; 26330; 10430	G-protein coupled receptor protein signaling pathway(GO:0007186); ion transport(GO:0006811);	ion channel activity(GO:0005216); G-protein coupled receptor activity(GO:0004930); rhodopsin-like receptor activity(GO:0001584);	integral to membrane(GO:0016021); integral to plasma membrane(GO:0005887); membrane(GO:0016020);
2866	GPR42	19	40554101	0.025	0.424	53822; 53827; 148109; 51599; 7392; 57817; 4099; 933; 2864; 2865; 2866; 2867; 93099; 374897; 26330; 10430; 495; 79171; 339321; 1340; 11045	G-protein coupled receptor protein signaling pathway(GO:0007186);	G-protein coupled receptor activity(GO:0004930); rhodopsin-like receptor activity(GO:0001584);	integral to membrane(GO:0016021); integral to plasma membrane(GO:0005887);
10430	NIFIE14	19	40728384	-0.096	0.328	57817; 4099; 933; 2864; 2865; 2866; 2867; 93099; 374897; 26330; 10430; 495; 79171; 339321; 1340; 11045; 27033; 9757; 79713; 199746; 55851	G-protein coupled receptor protein signaling pathway(GO:0007186);	G-protein coupled receptor activity(GO:0004930); rhodopsin-like receptor activity(GO:0001584);	integral to membrane(GO:0016021); integral to plasma membrane(GO:0005887);
84518	LOC84518	19	47583012	0.182	0.31	64763; 5452; 162989; 116115; 2931; 2077; 23152; 5050; 284339; 90198; 84518; 3991; 284340; 634; 1088; 5671; 5669; 5675; 5676; 5680; 5670	pregnancy(GO:0007565);	actin binding(GO:0003779); defense/immunity protein activity(GO:0003793);	extracellular space(GO:0005615);
79760	GEMIN7	19	50274386	0.003	0.315	4059; 5819; 348; 341; 346; 344; 1209; 5971; 11129; 162979; 79760; 284353; 79090; 90332; 57787; 1158; 147700; 2068; 10848; 10849; 2067	regulation of transcription, DNA-dependent(GO:0006355); lipid transport(GO:0006869); lipid metabolism(GO:0006629);	lipid transporter activity(GO:0005319); DNA binding(GO:0003677);	nucleus(GO:0005634);
79090	MGC2650	19	50358026	-0.007	0.349	348; 341; 346; 344; 1209; 5971; 11129; 162979; 79760; 284353; 79090; 90332; 57787; 1158; 147700; 2068; 10848; 10849; 2067; 2354; 6253	regulation of transcription, DNA-dependent(GO:0006355); lipid transport(GO:0006869); lipid metabolism(GO:0006629);	lipid transporter activity(GO:0005319); DNA binding(GO:0003677);	nucleus(GO:0005634); cytoplasm(GO:0005737);
90332	XTP7	19	50407718	-0.039	0.388	341; 346; 344; 1209; 5971; 11129; 162979; 79760; 284353; 79090; 90332; 57787; 1158; 147700; 2068; 10848; 10849; 2067; 2354; 6253; 147699	regulation of transcription, DNA-dependent(GO:0006355);	DNA binding(GO:0003677);	nucleus(GO:0005634);
147700	KLC2L	19	50540497	0.122	0.498	1209; 5971; 11129; 162979; 79760; 284353; 79090; 90332; 57787; 1158; 147700; 2068; 10848; 10849; 2067; 2354; 6253; 147699; 7408; 80207; 2828	regulation of transcription, DNA-dependent(GO:0006355);	DNA binding(GO:0003677);	nucleus(GO:0005634);
2068	ERCC2	19	50546685	0.012	0.457	5971; 11129; 162979; 79760; 284353; 79090; 90332; 57787; 1158; 147700; 2068; 10848; 10849; 2067; 2354; 6253; 147699; 7408; 80207; 2828; 24139	regulation of transcription, DNA-dependent(GO:0006355);	DNA binding(GO:0003677);	nucleus(GO:0005634);
10849	ASE-1	19	50601306	-0.024	0.468	162979; 79760; 284353; 79090; 90332; 57787; 1158; 147700; 2068; 10848; 10849; 2067; 2354; 6253; 147699; 7408; 80207; 2828; 24139; 2696; 6633	regulation of transcription, DNA-dependent(GO:0006355);	DNA binding(GO:0003677);	nucleus(GO:0005634);
2067	ERCC1	19	50604711	-0.147	0.399	79760; 284353; 79090; 90332; 57787; 1158; 147700; 2068; 10848; 10849; 2067; 2354; 6253; 147699; 7408; 80207; 2828; 24139; 2696; 6633; 54814	regulation of transcription, DNA-dependent(GO:0006355);	DNA binding(GO:0003677);	nucleus(GO:0005634);
2354	FOSB	19	50663092	-0.104	0.33	284353; 79090; 90332; 57787; 1158; 147700; 2068; 10848; 10849; 2067; 2354; 6253; 147699; 7408; 80207; 2828; 24139; 2696; 6633; 54814; 147912	regulation of transcription, DNA-dependent(GO:0006355);	DNA binding(GO:0003677);	nucleus(GO:0005634);
147699	FLJ40125	19	50693704	-0.011	0.304	90332; 57787; 1158; 147700; 2068; 10848; 10849; 2067; 2354; 6253; 147699; 7408; 80207; 2828; 24139; 2696; 6633; 54814; 147912; 1760; 81492	regulation of transcription, DNA-dependent(GO:0006355);	DNA binding(GO:0003677);	nucleus(GO:0005634);
7408	VASP	19	50702615	0.008	0.348	57787; 1158; 147700; 2068; 10848; 10849; 2067; 2354; 6253; 147699; 7408; 80207; 2828; 24139; 2696; 6633; 54814; 147912; 1760; 81492; 8189	regulation of transcription, DNA-dependent(GO:0006355);	DNA binding(GO:0003677);	nucleus(GO:0005634);
80207	OPA3	19	50747641	-0.102	0.445	1158; 147700; 2068; 10848; 10849; 2067; 2354; 6253; 147699; 7408; 80207; 2828; 24139; 2696; 6633; 54814; 147912; 1760; 81492; 8189; 3171	regulation of transcription, DNA-dependent(GO:0006355);	DNA binding(GO:0003677);	nucleus(GO:0005634);
2696	GIPR	19	50863341	-0.016	0.406	10848; 10849; 2067; 2354; 6253; 147699; 7408; 80207; 2828; 24139; 2696; 6633; 54814; 147912; 1760; 81492; 8189; 3171; 26145; 339345; 4858	regulation of transcription, DNA-dependent(GO:0006355);	DNA binding(GO:0003677);	nucleus(GO:0005634);
6633	SNRPD2	19	50882557	-0.026	0.45	10849; 2067; 2354; 6253; 147699; 7408; 80207; 2828; 24139; 2696; 6633; 54814; 147912; 1760; 81492; 8189; 3171; 26145; 339345; 4858; 8993		DNA binding(GO:0003677);	nucleus(GO:0005634);
81492	RSHL1	19	50990808	-0.11	0.37	147699; 7408; 80207; 2828; 24139; 2696; 6633; 54814; 147912; 1760; 81492; 8189; 3171; 26145; 339345; 4858; 8993; 147920; 93429; 374918; 64344			nucleus(GO:0005634);
8189	SYMPK	19	51010561	-0.043	0.336	7408; 80207; 2828; 24139; 2696; 6633; 54814; 147912; 1760; 81492; 8189; 3171; 26145; 339345; 4858; 8993; 147920; 93429; 374918; 64344; 5536			nucleus(GO:0005634);
11133	KPTN	19	52670219	0.178	0.415	2909; 4861; 54958; 10055; 27113; 26093; 728; 27202; 9704; 6543; 11133; 8775; 84215; 29998; 30846; 29997; 6415; 284355; 1406; 6822; 64100	regulation of transcription, DNA-dependent(GO:0006355); biological_process unknown(GO:0000004);	DNA binding(GO:0003677);	nucleus(GO:0005634);
23521	RPL13A	19	54682676	0.238	0.311	54795; 28968; 951; 8463; 27120; 113091; 57030; 55011; 126133; 2323; 23521; 6205; 2217; 57333; 51070; 5639; 6237; 58506; 3661; 83596; 3276		DNA binding(GO:0003677);	integral to membrane(GO:0016021); membrane(GO:0016020);
6205	RPS11	19	54691445	0.05	0.402	28968; 951; 8463; 27120; 113091; 57030; 55011; 126133; 2323; 23521; 6205; 2217; 57333; 51070; 5639; 6237; 58506; 3661; 83596; 3276; 199800		DNA binding(GO:0003677);	integral to membrane(GO:0016021); membrane(GO:0016020);
51070	NOSIP	19	54750781	-0.039	0.342	27120; 113091; 57030; 55011; 126133; 2323; 23521; 6205; 2217; 57333; 51070; 5639; 6237; 58506; 3661; 83596; 3276; 199800; 126129; 60385; 160
11284	PNKP	19	55056273	0.169	0.362	3661; 83596; 3276; 199800; 126129; 60385; 160; 80199; 81857; 53635; 11284; 84335; 79735; 259307; 23636; 22809; 114132; 51231; 25888; 400710; 126123			nucleus(GO:0005634);
126119	SBBI54	19	55701070	0.022	0.332	25888; 400710; 126123; 79784; 3748; 7376; 5424; 6689; 4606; 284361; 126119; 94030; 84258; 50944; 6320; 2854; 93650; 84798; 3816; 55554; 354		hydrolase activity(GO:0016787);	extracellular region(GO:0005576);
6320	SCGF	19	55918416	0.068	0.371	3748; 7376; 5424; 6689; 4606; 284361; 126119; 94030; 84258; 50944; 6320; 2854; 93650; 84798; 3816; 55554; 354; 3817; 9622; 25818; 5653	proteolysis and peptidolysis(GO:0006508);	chymotrypsin activity(GO:0004263); tissue kallikrein activity(GO:0004293); hydrolase activity(GO:0016787); trypsin activity(GO:0004295); serine-type endopeptidase activity(GO:0004252); peptidase activity(GO:0008233);	extracellular region(GO:0005576);
2109	ETFB	19	56540236	0.086	0.351	26085; 43847; 90353; 27180; 27036; 284367; 945; 284369; 339351; 147645; 2109; 125875; 4818; 3982; 147646; 89790; 27181; 89858; 946; 7728; 339352	heterophilic cell adhesion(GO:0007157); cell adhesion(GO:0007155);	cell adhesion molecule activity(GO:0005194); sugar binding(GO:0005529);	integral to membrane(GO:0016021); integral to plasma membrane(GO:0005887);
7728	ZNF175	19	56766342	0.029	0.353	147645; 2109; 125875; 4818; 3982; 147646; 89790; 27181; 89858; 946; 7728; 339352; 8778; 3036; 2357; 2358; 2359; 84765; 65251; 79898; 7569	regulation of transcription, DNA-dependent(GO:0006355); heterophilic cell adhesion(GO:0007157); cell adhesion(GO:0007155);	nucleic acid binding(GO:0003676); cell adhesion molecule activity(GO:0005194); sugar binding(GO:0005529);	transcription factor complex(GO:0005667); intracellular(GO:0005622); integral to membrane(GO:0016021);
339352	not_found	19	56796537	0.028	0.322	2109; 125875; 4818; 3982; 147646; 89790; 27181; 89858; 946; 7728; 339352; 8778; 3036; 2357; 2358; 2359; 84765; 65251; 79898; 7569; 59348	regulation of transcription, DNA-dependent(GO:0006355); heterophilic cell adhesion(GO:0007157); cell adhesion(GO:0007155);	nucleic acid binding(GO:0003676); cell adhesion molecule activity(GO:0005194); sugar binding(GO:0005529);	transcription factor complex(GO:0005667); intracellular(GO:0005622); integral to membrane(GO:0016021);
84765	MGC4400	19	57066361	0.125	0.306	27181; 89858; 946; 7728; 339352; 8778; 3036; 2357; 2358; 2359; 84765; 65251; 79898; 7569; 59348; 284370; 80110; 9668; 90317; 5518; 147657	regulation of transcription, DNA-dependent(GO:0006355); heterophilic cell adhesion(GO:0007157); cell adhesion(GO:0007155); chemotaxis(GO:0006935);	nucleic acid binding(GO:0003676); cell adhesion molecule activity(GO:0005194); sugar binding(GO:0005529);	transcription factor complex(GO:0005667); nucleus(GO:0005634); intracellular(GO:0005622); integral to membrane(GO:0016021);
79986	FLJ12985	19	58163316	0.23	0.381	147657; 162963; 84436; 147660; 55762; 7696; 55769; 81856; 162966; 399669; 79986; 147664; 90338; 55786; 84671; 79788; 342926; 317701; 317703; 112401; 170958	regulation of transcription, DNA-dependent(GO:0006355);	nucleic acid binding(GO:0003676);	transcription factor complex(GO:0005667); nucleus(GO:0005634); intracellular(GO:0005622);
90338	ZNF160	19	58260991	-0.021	0.328	84436; 147660; 55762; 7696; 55769; 81856; 162966; 399669; 79986; 147664; 90338; 55786; 84671; 79788; 342926; 317701; 317703; 112401; 170958; 91661; 55422	regulation of transcription, DNA-dependent(GO:0006355);	nucleic acid binding(GO:0003676); DNA binding(GO:0003677);	transcription factor complex(GO:0005667); nucleus(GO:0005634); intracellular(GO:0005622);
54776	PPP1R12C	19	60294094	0.074	0.37	3805; 3809; 3812; 2204; 9437; 199713; 55655; 51206; 112724; 54869; 54776; 7138; 7137; 352909; 6861; 5794; 388563; 255043; 23640; 84446; 284417	cellular defense response(GO:0006968);	receptor activity(GO:0004872);	integral to membrane(GO:0016021); integral to plasma membrane(GO:0005887);
5794	PTPRH	19	60384427	-0.037	0.377	199713; 55655; 51206; 112724; 54869; 54776; 7138; 7137; 352909; 6861; 5794; 388563; 255043; 23640; 84446; 284417; 84787; 125965; 3589; 147744; 6158
255043	MGC30208	19	60429925	-0.049	0.41	51206; 112724; 54869; 54776; 7138; 7137; 352909; 6861; 5794; 388563; 255043; 23640; 84446; 284417; 84787; 125965; 3589; 147744; 6158; 27338; 284296
23640	HSPBP1	19	60465410	-0.036	0.478	112724; 54869; 54776; 7138; 7137; 352909; 6861; 5794; 388563; 255043; 23640; 84446; 284417; 84787; 125965; 3589; 147744; 6158; 27338; 284296; 79763
284417	not_found	19	60516164	-0.06	0.358	54776; 7138; 7137; 352909; 6861; 5794; 388563; 255043; 23640; 84446; 284417; 84787; 125965; 3589; 147744; 6158; 27338; 284296; 79763; 57106; 390975
3589	IL11	19	60567568	-0.152	0.401	352909; 6861; 5794; 388563; 255043; 23640; 84446; 284417; 84787; 125965; 3589; 147744; 6158; 27338; 284296; 79763; 57106; 390975; 163033; 84922; 147807
27338	UBE2S	19	60604462	-0.1	0.313	388563; 255043; 23640; 84446; 284417; 84787; 125965; 3589; 147744; 6158; 27338; 284296; 79763; 57106; 390975; 163033; 84922; 147807; 147808; 51157; 51545	regulation of transcription, DNA-dependent(GO:0006355);	DNA binding(GO:0003677);	nucleus(GO:0005634);
3704	ITPA	20	3138055	-0.097	0.303	64601; 5786; 2797; 64949; 5020; 551; 22888; 60493; 9762; 65992; 3704; 83959; 8455; 64096; 80332; 6614; 116835; 54976; 25876; 1059; 994		hydrolase activity(GO:0016787);	integral to membrane(GO:0016021);
54976	C20orf27	20	3682155	0.161	0.318	60493; 9762; 65992; 3704; 83959; 8455; 64096; 80332; 6614; 116835; 54976; 25876; 1059; 994; 55317; 57506; 80025; 11237; 54498; 146; 5621			integral to membrane(GO:0016021);
1059	CENPB	20	3712499	0.068	0.357	65992; 3704; 83959; 8455; 64096; 80332; 6614; 116835; 54976; 25876; 1059; 994; 55317; 57506; 80025; 11237; 54498; 146; 5621; 23627; 149830			integral to membrane(GO:0016021);
26090	C20orf22	20	25223379	0.026	0.312	1473; 92086; 79953; 8530; 57136; 84532; 30813; 284798; 955; 5834; 26090; 22981; 140838; 26152; 284800; 117285; 245932; 245936; 28954; 81502; 3397
245932	DEFB119	20	29428628	0.109	0.332	30813; 284798; 955; 5834; 26090; 22981; 140838; 26152; 284800; 117285; 245932; 245936; 28954; 81502; 3397; 84701; 598; 22974; 85366; 2307; 128853		hydrolase activity(GO:0016787);	nucleus(GO:0005634);
28954	REM	20	29526765	0.069	0.376	955; 5834; 26090; 22981; 140838; 26152; 284800; 117285; 245932; 245936; 28954; 81502; 3397; 84701; 598; 22974; 85366; 2307; 128853; 81572; 343702		hydrolase activity(GO:0016787);
3397	ID1	20	29656752	0.025	0.302	26090; 22981; 140838; 26152; 284800; 117285; 245932; 245936; 28954; 81502; 3397; 84701; 598; 22974; 85366; 2307; 128853; 81572; 343702; 140706; 3055
3692	ITGB4BP	20	33330138	-0.084	0.348	128869; 58476; 23054; 2686; 55902; 2937; 26133; 55741; 10544; 10893; 3692; 128876; 55245; 8200; 11190; 343705; 140873; 51614; 6676; 8904; 10137			integral to membrane(GO:0016021);
55245	C20orf44	20	33353794	0.019	0.33	23054; 2686; 55902; 2937; 26133; 55741; 10544; 10893; 3692; 128876; 55245; 8200; 11190; 343705; 140873; 51614; 6676; 8904; 10137; 9054; 140823			integral to membrane(GO:0016021);
8904	CPNE1	20	33677381	0.009	0.343	10893; 3692; 128876; 55245; 8200; 11190; 343705; 140873; 51614; 6676; 8904; 10137; 9054; 140823; 9584; 51230; 51282; 140894; 2036; 25980; 22839			nucleus(GO:0005634);
140823	C20orf52	20	33750805	-0.03	0.334	55245; 8200; 11190; 343705; 140873; 51614; 6676; 8904; 10137; 9054; 140823; 9584; 51230; 51282; 140894; 2036; 25980; 22839; 10398; 60436; 55969			nucleus(GO:0005634);
51282	SCAND1	20	34004959	0.004	0.328	343705; 140873; 51614; 6676; 8904; 10137; 9054; 140823; 9584; 51230; 51282; 140894; 2036; 25980; 22839; 10398; 60436; 55969; 84174; 57446; 79980			nucleus(GO:0005634);
10398	MYL9	20	34603310	-0.053	0.308	10137; 9054; 140823; 9584; 51230; 51282; 140894; 2036; 25980; 22839; 10398; 60436; 55969; 84174; 57446; 79980; 375096; 25781; 343574; 25939; 5933	regulation of transcription, DNA-dependent(GO:0006355);	DNA binding(GO:0003677);	nucleus(GO:0005634);
79980	C20orf172	20	34813861	0.071	0.461	51282; 140894; 2036; 25980; 22839; 10398; 60436; 55969; 84174; 57446; 79980; 375096; 25781; 343574; 25939; 5933; 140699; 6185; 2691; 63905; 6714
25781	KIAA0889	20	34848822	0.147	0.373	2036; 25980; 22839; 10398; 60436; 55969; 84174; 57446; 79980; 375096; 25781; 343574; 25939; 5933; 140699; 6185; 2691; 63905; 6714; 10904; 4826
5933	RBL1	20	35065390	0.004	0.374	10398; 60436; 55969; 84174; 57446; 79980; 375096; 25781; 343574; 25939; 5933; 140699; 6185; 2691; 63905; 6714; 10904; 4826; 400844; 56259; 128434
63905	MANBAL	20	35351464	0.01	0.444	57446; 79980; 375096; 25781; 343574; 25939; 5933; 140699; 6185; 2691; 63905; 6714; 10904; 4826; 400844; 56259; 128434; 9675; 58490; 7052; 671
6714	SRC	20	35406501	0.045	0.313	79980; 375096; 25781; 343574; 25939; 5933; 140699; 6185; 2691; 63905; 6714; 10904; 4826; 400844; 56259; 128434; 9675; 58490; 7052; 671; 3929			integral to membrane(GO:0016021);
10904	BLCAP	20	35579233	0.017	0.308	375096; 25781; 343574; 25939; 5933; 140699; 6185; 2691; 63905; 6714; 10904; 4826; 400844; 56259; 128434; 9675; 58490; 7052; 671; 3929; 128439			integral to membrane(GO:0016021);
56259	CTNNBL1	20	35755847	0.113	0.378	25939; 5933; 140699; 6185; 2691; 63905; 6714; 10904; 4826; 400844; 56259; 128434; 9675; 58490; 7052; 671; 3929; 128439; 57148; 149685; 343578			integral to membrane(GO:0016021);
128434	C20orf102	20	35964919	0.063	0.381	5933; 140699; 6185; 2691; 63905; 6714; 10904; 4826; 400844; 56259; 128434; 9675; 58490; 7052; 671; 3929; 128439; 57148; 149685; 343578; 140679			integral to membrane(GO:0016021);
7052	TGM2	20	36190279	-0.127	0.372	2691; 63905; 6714; 10904; 4826; 400844; 56259; 128434; 9675; 58490; 7052; 671; 3929; 128439; 57148; 149685; 343578; 140679; 79913; 26051; 81610			integral to membrane(GO:0016021);
63935	C20orf67	20	43996723	-0.087	0.369	11065; 7125; 90203; 10005; 140831; 90204; 128497; 140825; 5476; 5360; 63935; 63925; 4318; 57468; 57727; 958; 64405; 51006; 63916; 284747; 55713			integral to membrane(GO:0016021);
63925	ZNF335	20	44010699	0.045	0.369	7125; 90203; 10005; 140831; 90204; 128497; 140825; 5476; 5360; 63935; 63925; 4318; 57468; 57727; 958; 64405; 51006; 63916; 284747; 55713; 64849			integral to membrane(GO:0016021); membrane(GO:0016020);
57727	NCOA5	20	44123042	-0.086	0.331	140831; 90204; 128497; 140825; 5476; 5360; 63935; 63925; 4318; 57468; 57727; 958; 64405; 51006; 63916; 284747; 55713; 64849; 112858; 81031; 2139			integral to membrane(GO:0016021); membrane(GO:0016020);
23626	SPO11	20	55338237	-0.129	0.307	140689; 4159; 116151; 6790; 1477; 57091; 51507; 7022; 339583; 655; 23626; 8480; 55544; 140690; 5105; 81030; 56937; 128602; 140731; 57403; 9217			nucleus(GO:0005634);
8480	RAE1	20	55359723	0	0.327	4159; 116151; 6790; 1477; 57091; 51507; 7022; 339583; 655; 23626; 8480; 55544; 140690; 5105; 81030; 56937; 128602; 140731; 57403; 9217; 164284			nucleus(GO:0005634);
337971	KRTAP19-4	21	30791044	0.227	0.35	388818; 337963; 337959; 140258; 337960; 284827; 254950; 337882; 337969; 337970; 337971; 337972; 337973; 337974; 337968; 337967; 337979; 337966; 337975; 337976; 337978
337972	KRTAP19-5	21	30796060	0.013	0.348	337963; 337959; 140258; 337960; 284827; 254950; 337882; 337969; 337970; 337971; 337972; 337973; 337974; 337968; 337967; 337979; 337966; 337975; 337976; 337978; 337977
337966	KRTAP6-1	21	30907875	0.076	0.346	337882; 337969; 337970; 337971; 337972; 337973; 337974; 337968; 337967; 337979; 337966; 337975; 337976; 337978; 337977; 337879; 337880; 7074; 150051; 6647; 57466
64976	MRPL40	22	17794589	-0.199	0.339	11274; 8214; 5625; 9993; 23617; 8220; 2928; 6576; 8218; 7290; 64976; 128977; 7353; 8318; 7122; 5413; 2812; 6899; 54584; 79680; 10587	morphogenesis(GO:0009653);	molecular_function unknown(GO:0005554);	nucleus(GO:0005634); mitochondrion(GO:0005739);
7332	UBE2L3	22	20246510	0.058	0.324	400890; 150209; 8216; 80764; 113691; 9127; 6545; 284861; 23119; 220686; 7332; 164592; 23753; 23759; 29799; 5594; 9647; 8940; 91219; 7441; 96610
6634	SNRPD3	22	23276171	-0.128	0.312	1652; 25774; 2952; 23523; 2687; 29774; 388847; 23384; 135; 51733; 6634; 2678; 255349; 1417; 1415; 400920; 91355; 400921; 157; 84700; 23544		transferase activity(GO:0016740);	integral to membrane(GO:0016021);
1417	CRYBB3	22	23920378	0.112	0.341	23523; 2687; 29774; 388847; 23384; 135; 51733; 6634; 2678; 255349; 1417; 1415; 400920; 91355; 400921; 157; 84700; 23544; 57168; 89781; 24144			integral to membrane(GO:0016021); cytoplasm(GO:0005737);
1415	CRYBB2	22	23941938	0.049	0.387	2687; 29774; 388847; 23384; 135; 51733; 6634; 2678; 255349; 1417; 1415; 400920; 91355; 400921; 157; 84700; 23544; 57168; 89781; 24144; 8459		transferase activity(GO:0016740);	integral to membrane(GO:0016021); membrane fraction(GO:0005624);
157	ADRBK2	22	24285499	0.026	0.419	135; 51733; 6634; 2678; 255349; 1417; 1415; 400920; 91355; 400921; 157; 84700; 23544; 57168; 89781; 24144; 8459; 1414; 1413; 4330; 23760	visual perception(GO:0007601);	structural constituent of eye lens(GO:0005212);	cytoplasm(GO:0005737); membrane fraction(GO:0005624);
23544	SEZ6L	22	24890189	-0.08	0.408	6634; 2678; 255349; 1417; 1415; 400920; 91355; 400921; 157; 84700; 23544; 57168; 89781; 24144; 8459; 1414; 1413; 4330; 23760; 23331; 284901	visual perception(GO:0007601);	structural constituent of eye lens(GO:0005212);	cytoplasm(GO:0005737);
57168	LOC57168	22	25149855	-0.003	0.354	2678; 255349; 1417; 1415; 400920; 91355; 400921; 157; 84700; 23544; 57168; 89781; 24144; 8459; 1414; 1413; 4330; 23760; 23331; 284901; 11200	visual perception(GO:0007601);	transferase activity(GO:0016740); structural constituent of eye lens(GO:0005212);	cytoplasm(GO:0005737);
3162	HMOX1	22	34101640	0.006	0.326	51493; 254240; 25793; 8224; 7078; 9215; 91464; 10042; 388897; 10043; 3162; 4174; 23551; 4151; 284912; 80830; 80831; 23543; 80833; 23780; 8542	lipid transport(GO:0006869);		extracellular space(GO:0005615);
84844	PHF5A	22	40180221	-0.142	0.337	63929; 150353; 9978; 2033; 83746; 150356; 5905; 23264; 7008; 10766; 84844; 50; 171568; 27254; 5372; 4809; 79640; 79879; 6721; 115650; 79019	regulation of transcription, DNA-dependent(GO:0006355);		nucleus(GO:0005634); cytoplasm(GO:0005737);
4809	NHP2L1	22	40394437	-0.113	0.312	150356; 5905; 23264; 7008; 10766; 84844; 50; 171568; 27254; 5372; 4809; 79640; 79879; 6721; 115650; 79019; 55964; 164684; 4668; 150368; 91689			nucleus(GO:0005634); cytoplasm(GO:0005737);
79019	C22orf18	22	40659241	0.04	0.332	84844; 50; 171568; 27254; 5372; 4809; 79640; 79879; 6721; 115650; 79019; 55964; 164684; 4668; 150368; 91689; 4700; 1565; 6942; 150371; 150372			nucleus(GO:0005634);
164684	MGC26816	22	40719291	-0.082	0.405	171568; 27254; 5372; 4809; 79640; 79879; 6721; 115650; 79019; 55964; 164684; 4668; 150368; 91689; 4700; 1565; 6942; 150371; 150372; 94009; 27341			nucleus(GO:0005634);
150368	LOC150368	22	40794786	-0.003	0.309	5372; 4809; 79640; 79879; 6721; 115650; 79019; 55964; 164684; 4668; 150368; 91689; 4700; 1565; 6942; 150371; 150372; 94009; 27341; 84271; 1727			cytoplasm(GO:0005737);
94056	SYAP1	X	16497411	-0.001	0.305	8544; 660; 59272; 57393; 11238; 8233; 8905; 2925; 56474; 795; 94056; 55787; 5931; 9185; 4810; 6322; 10742; 139105; 10389; 6792; 6247
6611	SMS	X	21718498	0.203	0.423	5160; 30011; 256643; 256714; 1964; 6197; 22866; 257240; 23676; 51360; 6611; 5251; 158506; 168400; 139411; 10549; 23597; 6303; 79135; 254158; 1968
139411	FLJ30296	X	23112751	0.235	0.33	1964; 6197; 22866; 257240; 23676; 51360; 6611; 5251; 158506; 168400; 139411; 10549; 23597; 6303; 79135; 254158; 1968; 7543; 170067; 5165; 9468		transferase activity(GO:0016740);
10549	PRDX4	X	23445301	0.181	0.34	6197; 22866; 257240; 23676; 51360; 6611; 5251; 158506; 168400; 139411; 10549; 23597; 6303; 79135; 254158; 1968; 7543; 170067; 5165; 9468; 5422		transferase activity(GO:0016740);
6303	SAT	X	23560960	-0.04	0.357	257240; 23676; 51360; 6611; 5251; 158506; 168400; 139411; 10549; 23597; 6303; 79135; 254158; 1968; 7543; 170067; 5165; 9468; 5422; 170302; 286514		transferase activity(GO:0016740);
79135	MGC4825	X	23611132	0.115	0.335	23676; 51360; 6611; 5251; 158506; 168400; 139411; 10549; 23597; 6303; 79135; 254158; 1968; 7543; 170067; 5165; 9468; 5422; 170302; 286514; 158809		transferase activity(GO:0016740);
254158	FLJ25444	X	23685779	0.069	0.357	51360; 6611; 5251; 158506; 168400; 139411; 10549; 23597; 6303; 79135; 254158; 1968; 7543; 170067; 5165; 9468; 5422; 170302; 286514; 158809; 347541		transferase activity(GO:0016740);
7712	ZNF157	X	46986235	0.078	0.311	56548; 84679; 6102; 9767; 9104; 8241; 7317; 8552; 5127; 8237; 7712; 7592; 369; 6853; 7076; 5199; 2002; 8409; 389852; 280657; 6758	regulation of transcription, DNA-dependent(GO:0006355); biological_process unknown(GO:0000004);	nucleic acid binding(GO:0003676); DNA binding(GO:0003677);	nucleus(GO:0005634); intracellular(GO:0005622);
6839	SUV39H1	X	48311380	0.013	0.322	280660; 10214; 6759; 92745; 24140; 64840; 10682; 5935; 64743; 7454; 6839; 2623; 10013; 3266; 27344; 10245; 10084; 7355; 11040; 55593; 3750	regulation of transcription, DNA-dependent(GO:0006355);	transferase activity(GO:0016740);	nucleus(GO:0005634); membrane(GO:0016020);
10245	TIMM17B	X	48506979	-0.181	0.359	64840; 10682; 5935; 64743; 7454; 6839; 2623; 10013; 3266; 27344; 10245; 10084; 7355; 11040; 55593; 3750; 7030; 90060; 11230; 11152; 27238			nucleus(GO:0005634);
10084	PQBP1	X	48512040	-0.058	0.434	10682; 5935; 64743; 7454; 6839; 2623; 10013; 3266; 27344; 10245; 10084; 7355; 11040; 55593; 3750; 7030; 90060; 11230; 11152; 27238; 79917	regulation of transcription, DNA-dependent(GO:0006355);	protein binding(GO:0005515);	nucleus(GO:0005634);
7355	SLC35A2	X	48516706	-0.138	0.335	5935; 64743; 7454; 6839; 2623; 10013; 3266; 27344; 10245; 10084; 7355; 11040; 55593; 3750; 7030; 90060; 11230; 11152; 27238; 79917; 5355	regulation of transcription, DNA-dependent(GO:0006355);	protein binding(GO:0005515);	nucleus(GO:0005634);
3750	KCND1	X	48574886	0.135	0.332	6839; 2623; 10013; 3266; 27344; 10245; 10084; 7355; 11040; 55593; 3750; 7030; 90060; 11230; 11152; 27238; 79917; 5355; 4007; 6855; 778	regulation of transcription, DNA-dependent(GO:0006355); transport(GO:0006810);	protein binding(GO:0005515); DNA binding(GO:0003677);	nucleus(GO:0005634); integral to membrane(GO:0016021);
7030	TFE3	X	48642489	-0.007	0.305	2623; 10013; 3266; 27344; 10245; 10084; 7355; 11040; 55593; 3750; 7030; 90060; 11230; 11152; 27238; 79917; 5355; 4007; 6855; 778; 28952	regulation of transcription, DNA-dependent(GO:0006355); transport(GO:0006810);	DNA binding(GO:0003677);	nucleus(GO:0005634); integral to membrane(GO:0016021);
11152	JM5	X	48688548	0.031	0.381	27344; 10245; 10084; 7355; 11040; 55593; 3750; 7030; 90060; 11230; 11152; 27238; 79917; 5355; 4007; 6855; 778; 28952; 50943; 2576; 2578	regulation of transcription, DNA-dependent(GO:0006355); biological_process unknown(GO:0000004); transport(GO:0006810);	DNA binding(GO:0003677);	nucleus(GO:0005634); integral to membrane(GO:0016021);
56271	FLJ10097	X	102276201	0.251	0.437	84460; 140597; 340542; 56001; 11013; 64860; 114928; 80823; 55859; 56000; 56271; 90843; 56849; 51186; 27018; 142684; 79921; 85012; 9338; 9643; 203562	regulation of transcription, DNA-dependent(GO:0006355);	DNA binding(GO:0003677);	nucleus(GO:0005634); cytoplasm(GO:0005737);
90843	MGC45400	X	102314070	0.34	0.469	140597; 340542; 56001; 11013; 64860; 114928; 80823; 55859; 56000; 56271; 90843; 56849; 51186; 27018; 142684; 79921; 85012; 9338; 9643; 203562; 5354	regulation of transcription, DNA-dependent(GO:0006355);	DNA binding(GO:0003677);	nucleus(GO:0005634); cytoplasm(GO:0005737);
56849	MGC23947	X	102391309	0.116	0.407	340542; 56001; 11013; 64860; 114928; 80823; 55859; 56000; 56271; 90843; 56849; 51186; 27018; 142684; 79921; 85012; 9338; 9643; 203562; 5354; 51209	regulation of transcription, DNA-dependent(GO:0006355);	DNA binding(GO:0003677);	nucleus(GO:0005634); cytoplasm(GO:0005737);
51186	LOC51186	X	102417567	0.278	0.517	56001; 11013; 64860; 114928; 80823; 55859; 56000; 56271; 90843; 56849; 51186; 27018; 142684; 79921; 85012; 9338; 9643; 203562; 5354; 51209; 286527	regulation of transcription, DNA-dependent(GO:0006355);	DNA binding(GO:0003677);	nucleus(GO:0005634); cytoplasm(GO:0005737);
27018	NGFRAP1	X	102437412	0.418	0.523	11013; 64860; 114928; 80823; 55859; 56000; 56271; 90843; 56849; 51186; 27018; 142684; 79921; 85012; 9338; 9643; 203562; 5354; 51209; 286527; 158983	regulation of transcription, DNA-dependent(GO:0006355);	DNA binding(GO:0003677);	nucleus(GO:0005634); cytoplasm(GO:0005737);
9338	TCEAL1	X	102690046	0.337	0.359	55859; 56000; 56271; 90843; 56849; 51186; 27018; 142684; 79921; 85012; 9338; 9643; 203562; 5354; 51209; 286527; 158983; 286436; 80712; 26280; 56157	regulation of transcription, DNA-dependent(GO:0006355);	transcription factor activity(GO:0003700);	nucleus(GO:0005634); cytoplasm(GO:0005737);
90161	HS6ST2	X	131485578	-0.08	0.331	51634; 10495; 158763; 3547; 347468; 286467; 51765; 90167; 57826; 55796; 90161; 83844; 51270; 2239; 2719; 347475; 84295; 3251; 10761; 159090; 159091
2239	GPC4	X	132160583	0.24	0.422	3547; 347468; 286467; 51765; 90167; 57826; 55796; 90161; 83844; 51270; 2239; 2719; 347475; 84295; 3251; 10761; 159090; 159091; 56180; 8933; 26071			membrane(GO:0016020);
2719	GPC3	X	132395297	0.178	0.303	347468; 286467; 51765; 90167; 57826; 55796; 90161; 83844; 51270; 2239; 2719; 347475; 84295; 3251; 10761; 159090; 159091; 56180; 8933; 26071; 54967			membrane(GO:0016020);
84295	PHF6	X	133232861	0.167	0.328	51765; 90167; 57826; 55796; 90161; 83844; 51270; 2239; 2719; 347475; 84295; 3251; 10761; 159090; 159091; 56180; 8933; 26071; 54967; 7626; 203523	regulation of transcription, DNA-dependent(GO:0006355);	nucleic acid binding(GO:0003676);	membrane(GO:0016020);
3251	HPRT1	X	133319776	0.136	0.391	90167; 57826; 55796; 90161; 83844; 51270; 2239; 2719; 347475; 84295; 3251; 10761; 159090; 159091; 56180; 8933; 26071; 54967; 7626; 203523; 399668	regulation of transcription, DNA-dependent(GO:0006355);	nucleic acid binding(GO:0003676);	membrane(GO:0016020);
159090	LOC159090	X	133629116	0.251	0.316	55796; 90161; 83844; 51270; 2239; 2719; 347475; 84295; 3251; 10761; 159090; 159091; 56180; 8933; 26071; 54967; 7626; 203523; 399668; 203522; 158852	regulation of transcription, DNA-dependent(GO:0006355);	nucleic acid binding(GO:0003676);
9087	TMSB4Y	Y	14253577	0.176	0.356	90655; 83259; 64591; 266; 90665; 5616; 7258; 8287; 8653; 7404; 9087; 9084; 22829; 9082; 9426; 159119; 934; 286554; 84663; 8284; 9086	spermatogenesis(GO:0007283);	DNA binding(GO:0003677);	nucleus(GO:0005634);
